# Supplementary material for: Diaqua­bis(N,N-diethyl­nicotinamide-κN 1)bis­(4-formyl­benzoato-κO)cobalt(II)
Source: Acta Crystallogr Sect E Struct Rep Online. 2009 Mar 11;65(Pt 4):m389–90. doi: 10.1107/S1600536809008265 (PMC2968947; doi:10.1107/S1600536809008265)
Supplement: Supplementary file 2 [file e-65-0m389-Isup2.hkl]

#
# h,k,l, Fo-squared, sigma(Fo-squared), Fc and phi(calc)
#
data_I
_shelx_title ' shelxlhacalinecef-m3 in P 1'
_shelx_refln_list_code          6
_shelx_F_calc_maximum      164.99
_exptl_crystal_F_000       393.00
_reflns_d_resolution_high  0.8001
 
loop_
 _symmetry_equiv_pos_as_xyz
 'x, y, z'
 '-x, -y, -z'
 
_cell_length_a     7.2962
_cell_length_b     8.6863
_cell_length_c    15.9453
_cell_angle_alpha  85.433
_cell_angle_beta   78.608
_cell_angle_gamma  68.022
 
loop_
 _refln_index_h
 _refln_index_k
 _refln_index_l
 _refln_F_squared_meas
 _refln_F_squared_sigma
 _refln_F_calc
 _refln_phase_calc
1 0 0 248.53 5.77 15.61 180.0
2 0 0 387.33 9.47 20.52 180.0
3 0 0 1214.67 35.12 34.67 180.0
4 0 0 1451.64 42.98 37.25 0.0
5 0 0 320.72 13.63 17.65 180.0
6 0 0 4.82 1.92 2.06 0.0
7 0 0 127.05 12.65 11.37 180.0
8 0 0 7.03 3.42 1.95 0.0
-7 1 0 3.68 4.41 1.99 180.0
-6 1 0 151.84 12.30 11.66 0.0
-5 1 0 134.93 11.65 10.85 180.0
-4 1 0 723.84 23.77 26.31 0.0
-3 1 0 443.41 17.93 20.97 180.0
-2 1 0 6.57 0.71 2.43 180.0
-1 1 0 11089.76 483.14 109.10 180.0
0 1 0 856.93 18.29 29.73 0.0
1 1 0 5460.79 102.25 65.72 180.0
2 1 0 1133.79 19.07 35.78 0.0
3 1 0 2509.89 50.42 51.90 180.0
4 1 0 1790.08 51.80 41.74 0.0
5 1 0 53.47 5.78 6.82 0.0
6 1 0 64.47 7.50 7.26 0.0
7 1 0 50.73 7.23 6.51 180.0
8 1 0 3.52 3.71 0.74 0.0
-7 2 0 141.47 35.60 12.91 180.0
-6 2 0 0.00 1.83 0.21 0.0
-5 2 0 42.32 4.87 6.35 180.0
-4 2 0 31.68 3.25 5.64 0.0
-3 2 0 242.65 9.83 16.55 180.0
-2 2 0 778.62 46.27 28.58 0.0
-1 2 0 70.97 4.10 7.45 180.0
0 2 0 28.33 1.54 7.80 0.0
1 2 0 30.85 1.62 4.74 180.0
2 2 0 1996.60 30.25 39.15 0.0
3 2 0 385.01 8.44 19.55 180.0
4 2 0 542.69 20.07 23.60 0.0
5 2 0 156.39 8.03 13.02 180.0
6 2 0 2.18 2.90 2.48 0.0
7 2 0 17.02 5.16 5.15 0.0
8 2 0 41.28 6.58 6.04 0.0
-7 3 0 37.83 6.38 6.17 180.0
-6 3 0 75.98 17.93 8.58 0.0
-5 3 0 7.76 2.37 1.94 180.0
-4 3 0 4.70 1.23 2.34 0.0
-3 3 0 17.72 5.49 4.74 180.0
-2 3 0 0.90 3.88 0.62 180.0
0 3 0 1238.57 14.32 36.60 180.0
1 3 0 363.17 7.69 17.44 0.0
2 3 0 264.03 5.59 16.99 0.0
3 3 0 599.15 21.72 21.50 180.0
4 3 0 0.02 2.25 0.04 0.0
5 3 0 95.91 5.48 10.25 180.0
6 3 0 1.15 1.58 1.18 180.0
7 3 0 28.13 6.94 5.53 180.0
8 3 0 8.71 3.99 3.12 0.0
-6 4 0 23.06 6.45 4.06 0.0
-5 4 0 10.10 4.07 2.32 180.0
-4 4 0 60.84 8.86 7.14 0.0
-3 4 0 22.52 4.38 3.97 180.0
-2 4 0 35.78 5.64 6.43 0.0
-1 4 0 147.25 10.99 11.06 0.0
0 4 0 596.80 35.82 22.95 180.0
1 4 0 31.75 2.26 6.78 180.0
2 4 0 147.12 9.57 11.09 180.0
3 4 0 82.69 6.00 9.08 180.0
4 4 0 5.01 2.31 1.49 180.0
5 4 0 0.89 1.68 0.50 180.0
6 4 0 243.52 9.56 15.27 0.0
7 4 0 31.94 5.54 5.89 180.0
8 4 0 2.24 2.86 2.84 0.0
-5 5 0 72.35 12.41 7.40 180.0
-4 5 0 6.87 2.83 2.74 0.0
-3 5 0 52.12 8.86 6.80 180.0
-2 5 0 44.29 14.01 6.18 0.0
-1 5 0 0.73 1.83 1.46 0.0
0 5 0 210.62 8.69 15.71 0.0
1 5 0 1.62 2.27 0.66 180.0
2 5 0 15.53 1.63 3.91 0.0
3 5 0 36.72 3.10 4.92 0.0
4 5 0 3.63 2.09 1.41 180.0
5 5 0 193.76 8.26 11.55 180.0
6 5 0 96.89 7.12 10.45 0.0
7 5 0 274.75 19.51 17.13 180.0
8 5 0 5.09 4.29 2.31 0.0
-5 6 0 7.71 11.92 2.91 180.0
-4 6 0 140.65 17.16 10.82 0.0
-3 6 0 91.24 15.62 8.89 180.0
-2 6 0 29.92 5.43 4.84 0.0
-1 6 0 13.15 22.14 5.46 180.0
0 6 0 316.32 13.82 18.04 0.0
1 6 0 237.95 11.83 15.34 180.0
2 6 0 65.78 6.33 8.41 0.0
3 6 0 231.51 13.34 14.53 180.0
4 6 0 247.20 11.75 15.80 0.0
5 6 0 9.54 2.33 3.41 0.0
6 6 0 24.78 11.56 5.52 0.0
7 6 0 278.85 19.72 16.88 180.0
8 6 0 88.28 12.43 8.99 0.0
-4 7 0 45.74 9.25 5.86 0.0
-3 7 0 31.37 8.79 4.97 180.0
-2 7 0 33.69 6.00 5.30 0.0
-1 7 0 555.19 51.18 24.05 180.0
0 7 0 328.16 18.16 17.40 0.0
1 7 0 14.54 3.09 2.92 180.0
2 7 0 68.45 6.34 8.86 0.0
3 7 0 446.42 17.90 20.42 180.0
4 7 0 208.67 8.26 14.64 0.0
5 7 0 15.98 2.85 4.69 180.0
6 7 0 157.30 11.62 12.16 0.0
7 7 0 22.07 4.52 2.97 180.0
8 7 0 0.94 6.44 1.72 0.0
-3 8 0 4.71 3.74 1.76 180.0
-2 8 0 35.52 7.96 5.40 0.0
-1 8 0 143.85 11.98 11.03 180.0
0 8 0 383.72 35.64 19.82 0.0
1 8 0 67.39 10.57 8.04 180.0
2 8 0 49.11 5.96 6.55 0.0
3 8 0 130.67 9.34 12.52 180.0
4 8 0 93.45 9.59 10.12 0.0
5 8 0 109.51 7.78 10.94 180.0
6 8 0 23.35 4.74 3.91 0.0
7 8 0 5.25 6.76 0.88 180.0
8 8 0 19.62 5.77 3.09 0.0
-1 9 0 31.07 6.69 5.68 180.0
0 9 0 38.06 7.89 5.45 0.0
1 9 0 45.06 8.10 6.73 180.0
2 9 0 42.13 8.64 7.13 0.0
3 9 0 147.05 16.54 11.60 180.0
4 9 0 52.93 8.38 7.76 0.0
5 9 0 0.02 6.13 0.07 180.0
6 9 0 7.44 3.64 2.50 0.0
7 9 0 14.22 3.89 4.25 180.0
0 10 0 4.10 3.74 1.09 180.0
1 10 0 5.52 3.65 3.81 180.0
2 10 0 33.71 6.57 5.66 0.0
3 10 0 6.85 4.34 4.03 180.0
4 10 0 14.53 3.61 3.35 0.0
5 10 0 2.52 2.66 2.70 180.0
6 10 0 5.55 2.62 2.28 0.0
-6 -10 1 27.35 8.68 3.35 0.0
-5 -10 1 27.33 7.47 4.64 180.0
-4 -10 1 31.02 7.28 4.65 0.0
-3 -10 1 27.70 6.58 5.83 180.0
-2 -10 1 38.78 25.80 8.25 0.0
-1 -10 1 29.28 6.95 5.58 180.0
0 -10 1 10.43 3.95 4.82 0.0
-7 -9 1 42.88 6.68 6.72 180.0
-6 -9 1 30.43 5.66 5.66 0.0
-5 -9 1 0.12 2.19 0.09 180.0
-4 -9 1 90.71 8.95 9.42 0.0
-3 -9 1 104.39 8.26 10.57 180.0
-2 -9 1 26.06 4.62 5.00 0.0
-1 -9 1 47.88 7.08 7.69 180.0
0 -9 1 138.11 16.41 11.89 0.0
1 -9 1 67.19 12.19 8.93 180.0
-7 -8 1 59.52 14.48 8.63 180.0
-6 -8 1 73.95 8.24 9.22 0.0
-5 -8 1 38.97 6.01 6.61 180.0
-4 -8 1 38.56 7.53 6.18 0.0
-3 -8 1 12.74 5.08 4.62 180.0
-2 -8 1 3.50 2.78 0.76 0.0
-1 -8 1 134.08 13.71 11.94 180.0
0 -8 1 246.46 20.65 15.90 0.0
1 -8 1 23.58 5.93 5.13 180.0
2 -8 1 13.46 6.42 4.13 0.0
3 -8 1 11.80 4.45 3.40 180.0
-8 -7 1 7.15 5.52 2.10 0.0
-7 -7 1 90.18 9.47 8.05 180.0
-6 -7 1 87.64 8.03 9.26 0.0
-5 -7 1 61.77 7.40 7.23 180.0
-4 -7 1 11.02 2.56 3.60 0.0
-3 -7 1 64.90 7.67 9.05 180.0
-2 -7 1 58.66 5.30 7.73 0.0
-1 -7 1 106.31 5.06 10.77 0.0
0 -7 1 11.66 5.84 3.86 0.0
1 -7 1 106.51 9.21 10.01 180.0
2 -7 1 31.09 6.52 4.63 0.0
3 -7 1 26.27 7.05 4.86 180.0
4 -7 1 3.32 3.05 1.87 0.0
-8 -6 1 56.57 8.29 8.50 0.0
-7 -6 1 52.98 6.74 7.94 180.0
-6 -6 1 89.83 9.27 6.84 0.0
-5 -6 1 2.54 2.76 0.93 180.0
-4 -6 1 6.77 2.68 2.83 180.0
-3 -6 1 138.15 8.91 12.23 180.0
-2 -6 1 28.78 3.64 5.60 0.0
-1 -6 1 92.65 5.13 10.24 180.0
0 -6 1 286.98 13.67 17.51 180.0
1 -6 1 49.47 7.67 5.58 0.0
2 -6 1 25.04 4.05 5.04 0.0
3 -6 1 3.21 2.82 1.59 180.0
4 -6 1 67.70 9.58 7.82 0.0
5 -6 1 4.67 3.68 1.04 180.0
-8 -5 1 2.74 3.36 0.56 0.0
-7 -5 1 109.55 11.40 10.15 180.0
-6 -5 1 47.48 5.50 6.43 0.0
-5 -5 1 29.36 4.10 4.19 180.0
-4 -5 1 1.64 1.41 0.37 0.0
-3 -5 1 4.74 1.38 2.43 180.0
-2 -5 1 603.93 17.30 24.63 0.0
-1 -5 1 15.48 5.56 3.74 0.0
0 -5 1 235.79 9.25 14.54 180.0
1 -5 1 0.79 2.19 1.16 180.0
2 -5 1 17.46 3.70 4.37 0.0
3 -5 1 25.09 4.17 3.74 180.0
4 -5 1 5.68 8.06 2.89 180.0
5 -5 1 36.25 9.67 6.03 180.0
-8 -4 1 1.31 3.88 0.37 0.0
-7 -4 1 42.13 6.36 6.83 0.0
-6 -4 1 171.32 9.62 13.06 0.0
-5 -4 1 66.16 6.18 8.91 180.0
-4 -4 1 122.15 6.53 8.87 0.0
-3 -4 1 912.76 25.92 30.44 180.0
-2 -4 1 24.58 1.89 5.74 0.0
-1 -4 1 5.43 2.46 2.20 0.0
0 -4 1 167.68 12.43 13.51 0.0
1 -4 1 380.41 16.96 18.79 180.0
2 -4 1 75.75 6.59 9.38 0.0
3 -4 1 5.47 9.62 1.23 180.0
4 -4 1 16.96 3.67 3.89 0.0
5 -4 1 31.28 7.12 5.29 180.0
6 -4 1 38.46 7.97 5.85 0.0
-8 -3 1 4.01 3.32 1.72 180.0
-7 -3 1 29.06 4.91 5.64 180.0
-6 -3 1 46.49 6.09 6.04 0.0
-5 -3 1 14.94 2.06 3.94 0.0
-4 -3 1 1506.63 42.53 38.47 0.0
-3 -3 1 1290.19 35.53 30.22 180.0
-2 -3 1 707.11 14.98 28.44 0.0
-1 -3 1 9.84 0.96 4.34 180.0
0 -3 1 4891.75 52.55 69.04 0.0
1 -3 1 4237.90 195.79 67.48 180.0
2 -3 1 70.94 7.33 9.23 180.0
3 -3 1 70.58 7.66 8.25 180.0
4 -3 1 364.11 20.08 18.20 0.0
5 -3 1 30.02 5.43 4.91 180.0
6 -3 1 52.88 17.19 7.68 0.0
7 -3 1 49.13 23.82 6.44 180.0
-8 -2 1 36.31 10.61 6.27 0.0
-7 -2 1 16.59 6.88 5.73 180.0
-6 -2 1 55.17 7.23 7.38 180.0
-5 -2 1 660.37 22.77 25.03 180.0
-4 -2 1 1008.23 29.14 31.49 0.0
-3 -2 1 978.14 15.23 32.32 180.0
-2 -2 1 154.14 3.77 10.44 180.0
-1 -2 1 2092.69 29.06 47.80 180.0
0 -2 1 24397.63 128.63 164.99 0.0
1 -2 1 80.81 5.41 9.93 180.0
2 -2 1 956.39 34.61 30.65 0.0
3 -2 1 1223.45 48.96 34.11 180.0
4 -2 1 601.56 30.87 23.56 0.0
5 -2 1 42.23 5.14 7.11 180.0
6 -2 1 1.74 2.84 0.63 180.0
7 -2 1 90.47 17.09 10.07 180.0
-8 -1 1 27.58 6.26 6.00 0.0
-7 -1 1 89.33 11.50 10.00 180.0
-6 -1 1 205.75 11.17 14.60 0.0
-5 -1 1 7.66 1.87 2.90 0.0
-4 -1 1 273.90 11.17 16.50 0.0
-3 -1 1 713.32 15.22 26.65 180.0
-2 -1 1 1982.21 29.86 45.07 0.0
-1 -1 1 14955.45 237.07 109.22 180.0
0 -1 1 139.75 3.00 11.81 0.0
1 -1 1 1436.88 24.73 37.32 180.0
2 -1 1 618.24 13.56 26.87 0.0
3 -1 1 977.43 30.04 31.62 180.0
4 -1 1 1571.35 74.52 40.18 0.0
5 -1 1 187.27 8.40 13.24 180.0
6 -1 1 7.76 4.24 2.81 0.0
7 -1 1 11.10 3.10 3.92 0.0
8 -1 1 14.29 5.05 3.73 0.0
-8 0 1 23.80 5.98 4.12 0.0
-7 0 1 381.35 35.26 19.16 180.0
-6 0 1 19.01 4.93 4.80 0.0
-5 0 1 43.13 4.67 6.93 180.0
-4 0 1 96.79 9.00 10.81 0.0
-3 0 1 805.56 24.29 29.93 180.0
-2 0 1 348.33 7.84 18.96 180.0
-1 0 1 476.46 11.48 21.32 180.0
1 0 1 1675.23 27.60 43.80 180.0
2 0 1 131.79 3.85 11.35 0.0
3 0 1 266.25 7.25 15.86 180.0
4 0 1 687.00 20.30 25.77 0.0
5 0 1 202.59 11.52 13.91 180.0
6 0 1 41.12 4.79 6.47 0.0
7 0 1 1.05 2.11 0.29 180.0
8 0 1 8.45 3.48 2.61 0.0
-7 1 1 3.26 4.12 1.89 180.0
-6 1 1 251.60 20.03 15.26 0.0
-5 1 1 40.60 5.31 6.28 180.0
-4 1 1 166.28 8.37 13.30 0.0
-3 1 1 243.05 11.03 15.87 180.0
-2 1 1 0.72 1.38 1.04 180.0
-1 1 1 982.87 14.03 30.51 0.0
0 1 1 11.32 1.00 5.41 180.0
1 1 1 571.67 11.30 20.32 180.0
2 1 1 11.82 0.86 3.98 0.0
3 1 1 684.57 16.16 26.29 180.0
4 1 1 8.65 1.67 1.54 180.0
5 1 1 98.57 6.37 10.99 180.0
6 1 1 3.58 2.15 0.86 0.0
7 1 1 52.38 7.95 7.47 180.0
8 1 1 15.24 3.98 3.33 0.0
-7 2 1 34.94 6.38 5.36 180.0
-6 2 1 12.66 4.55 3.93 0.0
-5 2 1 27.95 7.99 4.31 180.0
-4 2 1 22.71 2.75 4.89 0.0
-3 2 1 531.71 16.18 21.91 180.0
-2 2 1 1081.23 39.30 35.05 0.0
-1 2 1 938.83 22.03 29.96 0.0
0 2 1 4380.21 93.36 66.37 180.0
1 2 1 1135.50 18.24 35.78 180.0
2 2 1 12.17 1.35 3.36 180.0
3 2 1 9.95 1.14 1.97 0.0
4 2 1 168.06 7.81 13.87 0.0
5 2 1 0.42 2.12 0.35 0.0
6 2 1 48.79 5.78 6.67 0.0
7 2 1 63.31 9.02 8.80 180.0
8 2 1 37.78 5.66 5.86 0.0
-6 3 1 14.93 4.28 3.84 0.0
-5 3 1 37.14 5.68 6.41 180.0
-4 3 1 96.49 8.21 9.08 0.0
-3 3 1 61.81 7.32 8.54 180.0
-2 3 1 329.38 14.05 18.83 0.0
-1 3 1 100.95 10.98 9.78 0.0
0 3 1 931.50 20.77 31.76 0.0
1 3 1 144.20 3.70 12.62 0.0
2 3 1 167.65 4.02 12.95 0.0
3 3 1 38.91 2.76 5.24 0.0
4 3 1 2.09 0.92 2.58 0.0
5 3 1 255.79 13.40 15.97 180.0
6 3 1 8.48 3.42 3.69 0.0
7 3 1 152.63 12.72 12.28 180.0
8 3 1 60.53 6.58 7.31 0.0
-6 4 1 23.82 6.62 2.80 0.0
-5 4 1 11.62 4.56 3.15 180.0
-4 4 1 201.61 16.83 13.08 0.0
-3 4 1 225.05 11.96 14.42 180.0
-2 4 1 46.94 7.99 6.78 180.0
-1 4 1 945.18 27.26 31.72 180.0
0 4 1 1045.04 33.37 31.75 0.0
1 4 1 32.14 2.40 4.84 0.0
2 4 1 4.78 2.40 0.68 180.0
3 4 1 608.92 23.14 24.98 180.0
4 4 1 681.66 19.27 21.86 0.0
5 4 1 9.94 2.49 3.52 0.0
6 4 1 155.49 6.76 12.99 0.0
7 4 1 185.98 16.59 13.83 180.0
8 4 1 1.14 2.30 2.09 0.0
9 4 1 15.15 4.09 3.59 180.0
-5 5 1 50.49 8.84 5.83 180.0
-4 5 1 69.66 10.86 7.70 0.0
-3 5 1 23.02 4.26 3.99 180.0
-2 5 1 63.33 7.62 6.95 0.0
-1 5 1 487.59 22.14 22.27 180.0
0 5 1 1417.46 39.72 37.48 0.0
1 5 1 613.24 18.14 24.71 180.0
2 5 1 0.27 1.56 1.20 0.0
3 5 1 133.93 6.33 12.09 180.0
4 5 1 268.81 13.09 15.74 0.0
5 5 1 19.06 2.53 3.88 180.0
6 5 1 556.68 35.68 23.61 0.0
7 5 1 28.71 5.36 4.55 180.0
8 5 1 0.00 3.28 1.38 0.0
-5 6 1 13.39 5.73 3.76 180.0
-4 6 1 45.12 11.53 6.49 0.0
-3 6 1 44.01 7.80 6.47 180.0
-2 6 1 25.40 6.03 4.26 0.0
-1 6 1 165.45 10.91 10.85 180.0
0 6 1 661.35 25.99 25.82 0.0
1 6 1 200.20 9.61 14.15 180.0
2 6 1 113.34 6.07 10.05 0.0
3 6 1 657.12 24.89 25.89 180.0
4 6 1 351.37 15.31 18.69 0.0
5 6 1 119.51 9.61 10.66 180.0
6 6 1 150.64 10.38 10.24 180.0
7 6 1 143.53 16.61 11.70 180.0
8 6 1 116.16 19.51 10.22 0.0
-4 7 1 21.91 12.18 3.88 0.0
-3 7 1 21.35 5.89 3.51 180.0
-2 7 1 57.15 9.02 6.43 0.0
-1 7 1 264.48 22.07 16.01 180.0
0 7 1 0.00 1.79 0.00 0.0
1 7 1 30.54 5.08 5.72 180.0
2 7 1 232.87 10.59 15.12 0.0
3 7 1 450.78 20.58 20.66 180.0
4 7 1 256.94 11.29 16.31 0.0
5 7 1 0.00 2.66 0.01 180.0
6 7 1 37.18 6.97 5.89 0.0
7 7 1 6.79 3.22 1.20 180.0
8 7 1 11.47 3.82 3.65 0.0
-3 8 1 4.07 3.95 1.25 180.0
-2 8 1 24.56 6.87 4.05 0.0
-1 8 1 2.58 2.88 1.68 180.0
0 8 1 112.32 8.99 10.35 0.0
1 8 1 39.78 7.62 5.49 180.0
2 8 1 34.50 7.85 6.17 0.0
3 8 1 43.61 4.93 7.03 180.0
4 8 1 27.91 5.59 4.30 0.0
5 8 1 165.06 16.60 13.76 180.0
6 8 1 10.75 6.59 2.47 0.0
7 8 1 0.93 2.85 2.20 180.0
8 8 1 9.31 7.06 3.11 0.0
-1 9 1 3.54 4.38 0.43 180.0
0 9 1 1.58 3.98 2.13 0.0
1 9 1 36.19 7.74 5.18 180.0
2 9 1 38.09 8.75 5.71 0.0
3 9 1 19.57 5.85 3.77 180.0
4 9 1 33.82 7.24 6.12 0.0
5 9 1 0.30 2.16 0.29 180.0
6 9 1 24.35 7.08 5.55 0.0
7 9 1 40.89 8.56 7.08 180.0
0 10 1 2.75 2.34 1.40 0.0
1 10 1 26.45 6.82 4.36 180.0
2 10 1 0.34 2.33 0.21 180.0
3 10 1 12.90 4.54 3.27 180.0
4 10 1 11.52 7.49 3.60 0.0
5 10 1 6.79 4.00 1.99 180.0
6 10 1 33.53 6.99 5.50 0.0
-5 -10 2 50.70 10.28 6.38 180.0
-4 -10 2 0.00 4.49 1.41 0.0
-3 -10 2 16.24 6.35 2.12 180.0
-2 -10 2 29.03 8.25 5.73 0.0
-1 -10 2 20.83 14.17 5.36 180.0
0 -10 2 37.95 14.30 3.76 0.0
-7 -9 2 52.75 10.74 8.52 180.0
-6 -9 2 26.48 10.55 5.67 0.0
-5 -9 2 0.00 2.31 0.25 180.0
-4 -9 2 18.97 4.07 4.06 0.0
-3 -9 2 24.99 4.57 5.01 180.0
-2 -9 2 43.90 10.92 6.19 0.0
-1 -9 2 5.86 5.77 2.58 180.0
0 -9 2 9.25 5.31 3.02 0.0
1 -9 2 5.15 3.28 1.37 180.0
-7 -8 2 38.14 6.66 5.84 180.0
-6 -8 2 72.94 12.59 9.19 0.0
-5 -8 2 39.01 6.57 6.24 180.0
-4 -8 2 0.29 2.60 0.15 180.0
-3 -8 2 11.39 2.74 3.13 180.0
-2 -8 2 3.61 1.56 0.89 0.0
-1 -8 2 93.38 9.00 10.06 180.0
0 -8 2 0.00 1.35 1.35 180.0
1 -8 2 6.34 3.69 1.57 180.0
2 -8 2 9.14 3.65 1.40 0.0
3 -8 2 0.00 4.82 1.24 180.0
-8 -7 2 5.48 5.30 1.09 180.0
-7 -7 2 11.36 7.38 2.66 180.0
-6 -7 2 49.92 9.82 8.88 0.0
-5 -7 2 32.46 3.93 6.17 180.0
-4 -7 2 7.92 1.68 2.67 0.0
-3 -7 2 124.98 5.34 11.79 180.0
-2 -7 2 210.82 7.41 15.26 0.0
-1 -7 2 216.25 10.47 14.87 0.0
0 -7 2 0.94 1.03 1.47 180.0
1 -7 2 25.01 2.71 6.09 180.0
2 -7 2 72.80 10.55 7.88 0.0
3 -7 2 0.00 2.91 1.22 180.0
4 -7 2 1.20 3.55 1.54 180.0
-8 -6 2 21.22 5.39 4.88 0.0
-7 -6 2 8.92 5.10 2.93 0.0
-6 -6 2 95.42 8.80 8.12 0.0
-5 -6 2 3.59 2.56 0.88 180.0
-4 -6 2 46.61 5.27 6.66 0.0
-3 -6 2 517.03 20.54 22.92 180.0
-2 -6 2 175.68 10.12 13.28 0.0
-1 -6 2 4.45 1.29 1.24 180.0
0 -6 2 30.38 3.09 5.31 180.0
1 -6 2 289.65 15.22 16.08 180.0
2 -6 2 8.18 2.29 3.29 0.0
3 -6 2 1.68 2.98 0.78 180.0
4 -6 2 30.53 6.61 5.16 0.0
5 -6 2 9.43 5.07 2.19 180.0
-8 -5 2 5.63 5.14 0.89 180.0
-7 -5 2 100.90 10.72 10.54 180.0
-6 -5 2 9.99 3.10 1.41 0.0
-5 -5 2 54.06 5.17 5.54 180.0
-4 -5 2 223.81 11.01 14.47 0.0
-3 -5 2 18.60 2.73 3.98 180.0
-2 -5 2 300.22 12.03 17.09 0.0
-1 -5 2 271.42 11.28 17.10 180.0
0 -5 2 1303.74 39.02 35.94 0.0
1 -5 2 54.88 6.89 8.57 180.0
2 -5 2 18.62 3.62 3.51 0.0
3 -5 2 23.64 4.14 4.97 180.0
4 -5 2 91.18 8.04 8.54 0.0
5 -5 2 40.46 9.17 5.97 180.0
-8 -4 2 11.38 12.73 1.29 0.0
-7 -4 2 4.05 4.71 1.39 180.0
-6 -4 2 27.25 2.89 5.15 0.0
-5 -4 2 177.08 10.46 13.61 180.0
-4 -4 2 296.67 9.49 14.91 0.0
-3 -4 2 207.90 8.21 14.14 180.0
-2 -4 2 9.78 2.12 2.96 0.0
-1 -4 2 1089.60 31.91 34.37 180.0
0 -4 2 1766.27 50.21 41.62 0.0
1 -4 2 144.83 6.14 11.87 180.0
2 -4 2 263.09 14.80 15.78 0.0
3 -4 2 324.89 15.87 17.22 180.0
4 -4 2 62.95 8.72 7.65 0.0
5 -4 2 48.41 8.06 7.05 180.0
6 -4 2 24.67 15.10 4.92 0.0
-8 -3 2 5.98 5.45 2.25 0.0
-7 -3 2 69.34 7.76 8.08 180.0
-6 -3 2 110.23 6.86 11.84 0.0
-5 -3 2 2.56 1.72 1.25 180.0
-4 -3 2 30.38 2.73 6.11 0.0
-3 -3 2 2212.31 59.72 39.65 180.0
-2 -3 2 40.49 2.04 7.30 0.0
-1 -3 2 281.27 6.95 16.00 180.0
0 -3 2 2716.45 31.33 54.03 0.0
1 -3 2 2459.54 71.71 46.70 180.0
2 -3 2 19.60 2.15 5.41 0.0
3 -3 2 54.17 8.26 7.80 180.0
4 -3 2 598.29 43.63 24.02 0.0
5 -3 2 80.21 10.47 8.45 180.0
6 -3 2 22.98 5.79 4.83 0.0
7 -3 2 0.00 3.50 1.15 180.0
-8 -2 2 56.07 8.33 7.70 0.0
-7 -2 2 118.20 12.22 11.13 180.0
-6 -2 2 1.16 1.81 0.60 0.0
-5 -2 2 84.95 5.67 9.87 180.0
-4 -2 2 561.02 17.03 23.28 0.0
-3 -2 2 481.83 17.76 22.63 180.0
-2 -2 2 26.09 2.06 5.04 0.0
-1 -2 2 130.40 3.43 13.04 180.0
0 -2 2 42.69 2.08 4.76 0.0
1 -2 2 2673.62 32.54 55.96 180.0
2 -2 2 374.81 13.89 18.72 0.0
3 -2 2 696.30 20.31 25.74 180.0
4 -2 2 401.05 18.94 19.81 0.0
5 -2 2 24.71 8.47 4.06 180.0
6 -2 2 0.87 3.65 0.51 180.0
7 -2 2 44.70 14.19 6.56 180.0
-8 -1 2 42.05 6.60 6.26 0.0
-7 -1 2 55.12 5.10 7.81 180.0
-6 -1 2 250.96 17.03 15.44 0.0
-5 -1 2 0.00 2.13 0.85 180.0
-4 -1 2 62.26 4.73 9.57 0.0
-3 -1 2 852.20 24.61 28.56 180.0
-2 -1 2 2411.16 39.46 49.68 0.0
-1 -1 2 11.28 1.64 2.35 0.0
0 -1 2 5.66 0.64 2.26 180.0
1 -1 2 147.76 3.13 11.03 180.0
2 -1 2 598.64 15.95 24.72 0.0
3 -1 2 165.85 9.67 13.02 180.0
4 -1 2 194.81 8.22 14.36 0.0
5 -1 2 588.16 26.20 24.14 180.0
6 -1 2 7.02 1.65 2.62 180.0
7 -1 2 0.39 2.53 1.86 0.0
8 -1 2 33.58 5.70 6.05 0.0
-8 0 2 3.03 2.73 1.82 0.0
-7 0 2 160.00 17.03 12.42 180.0
-6 0 2 266.29 17.84 15.65 0.0
-5 0 2 4.75 1.62 2.00 180.0
-4 0 2 32.94 4.06 5.57 0.0
-3 0 2 851.78 31.18 30.09 180.0
-2 0 2 1055.10 17.18 34.32 0.0
-1 0 2 41.68 2.39 7.31 180.0
0 0 2 7.43 0.65 2.58 180.0
1 0 2 1702.45 32.27 43.19 180.0
2 0 2 25.89 1.81 4.44 180.0
3 0 2 37.23 1.99 5.07 0.0
4 0 2 456.45 13.93 21.70 0.0
5 0 2 107.61 8.63 10.79 180.0
6 0 2 100.09 6.70 10.12 0.0
7 0 2 28.26 6.28 5.46 180.0
8 0 2 5.85 3.92 2.79 0.0
-7 1 2 26.06 5.76 4.46 180.0
-6 1 2 66.61 7.85 6.94 0.0
-5 1 2 157.39 7.79 12.98 180.0
-4 1 2 347.68 11.61 18.47 0.0
-3 1 2 553.13 21.60 25.24 180.0
-2 1 2 219.14 6.47 15.25 0.0
-1 1 2 3037.66 46.70 59.02 0.0
0 1 2 4673.50 61.38 73.21 0.0
1 1 2 1651.35 20.38 36.26 180.0
2 1 2 820.14 17.01 29.22 0.0
3 1 2 0.11 1.21 0.20 180.0
4 1 2 28.24 4.26 4.79 180.0
5 1 2 105.38 5.69 10.30 180.0
6 1 2 113.08 5.58 10.79 0.0
7 1 2 135.90 10.77 11.80 180.0
8 1 2 14.78 4.18 4.46 0.0
-7 2 2 3.50 3.24 1.35 0.0
-6 2 2 48.46 7.60 5.70 0.0
-5 2 2 28.44 6.09 5.83 180.0
-4 2 2 101.48 6.26 10.37 0.0
-3 2 2 718.39 21.07 26.10 180.0
-2 2 2 9.65 2.61 2.80 180.0
-1 2 2 2065.37 27.96 47.72 180.0
0 2 2 270.68 6.61 15.05 0.0
1 2 2 2.52 1.46 2.07 180.0
2 2 2 37.53 2.15 5.48 0.0
3 2 2 130.48 4.47 11.53 180.0
4 2 2 786.97 26.95 27.44 0.0
5 2 2 28.73 4.15 4.67 0.0
6 2 2 105.48 8.44 9.88 0.0
7 2 2 159.39 14.28 12.66 180.0
8 2 2 2.52 3.33 1.57 0.0
-6 3 2 0.08 2.41 0.14 0.0
-5 3 2 41.45 5.54 6.30 180.0
-4 3 2 48.23 5.72 7.63 0.0
-3 3 2 10.38 2.42 3.54 180.0
-2 3 2 402.17 14.95 20.49 0.0
-1 3 2 214.08 14.42 14.72 180.0
0 3 2 594.58 12.52 26.15 0.0
1 3 2 1416.30 16.64 39.16 180.0
2 3 2 113.36 6.15 9.37 180.0
3 3 2 496.92 18.29 18.26 180.0
4 3 2 412.95 15.13 19.64 0.0
5 3 2 23.69 3.29 4.75 180.0
6 3 2 102.56 9.32 10.59 0.0
7 3 2 0.00 3.02 1.06 180.0
8 3 2 103.77 11.49 9.81 0.0
9 3 2 22.38 5.88 3.79 180.0
-6 4 2 3.02 4.91 1.14 0.0
-5 4 2 17.72 6.56 2.24 180.0
-4 4 2 129.24 12.20 11.13 0.0
-3 4 2 35.61 7.69 6.17 180.0
-2 4 2 26.62 3.41 4.96 180.0
-1 4 2 923.15 25.59 29.19 180.0
0 4 2 1451.58 39.86 38.02 0.0
1 4 2 354.57 13.15 17.74 0.0
2 4 2 7.41 2.24 2.21 180.0
3 4 2 1533.37 41.56 38.64 180.0
4 4 2 658.99 18.26 21.58 0.0
5 4 2 264.54 10.51 17.40 180.0
6 4 2 128.13 7.30 11.54 180.0
7 4 2 124.74 11.35 10.98 180.0
8 4 2 44.19 5.72 5.47 0.0
9 4 2 16.38 3.98 3.05 180.0
-5 5 2 1.93 3.59 1.24 180.0
-4 5 2 31.50 7.01 4.95 0.0
-3 5 2 24.50 4.51 5.25 180.0
-2 5 2 44.73 7.05 4.85 0.0
-1 5 2 242.22 11.03 15.72 180.0
0 5 2 102.17 7.11 10.20 0.0
1 5 2 704.87 29.53 26.04 180.0
2 5 2 106.81 6.42 11.34 0.0
3 5 2 179.33 7.72 13.77 180.0
4 5 2 244.06 12.80 16.01 0.0
5 5 2 11.33 2.06 2.33 180.0
6 5 2 356.74 20.91 19.07 0.0
7 5 2 13.00 4.34 2.65 180.0
8 5 2 6.06 2.56 2.95 0.0
9 5 2 13.90 5.40 3.25 180.0
-4 6 2 11.74 6.35 4.06 0.0
-3 6 2 76.88 10.18 7.67 180.0
-2 6 2 29.36 9.40 5.46 0.0
-1 6 2 105.33 8.70 11.06 0.0
0 6 2 761.10 29.12 26.00 0.0
1 6 2 448.03 16.81 20.93 180.0
2 6 2 145.03 7.14 11.38 0.0
3 6 2 77.18 7.46 7.76 180.0
4 6 2 242.19 12.33 14.97 0.0
5 6 2 217.04 9.71 15.35 180.0
6 6 2 37.29 7.25 5.82 180.0
7 6 2 170.90 21.90 13.64 180.0
8 6 2 72.78 12.48 8.99 0.0
-4 7 2 9.67 5.74 3.26 0.0
-3 7 2 56.19 9.89 6.02 180.0
-2 7 2 45.63 7.76 5.61 0.0
-1 7 2 165.56 19.10 10.78 180.0
0 7 2 21.58 2.71 3.40 180.0
1 7 2 105.99 5.82 9.10 180.0
2 7 2 111.93 10.28 11.19 0.0
3 7 2 127.87 9.94 12.01 180.0
4 7 2 475.11 19.02 21.20 0.0
5 7 2 9.28 2.69 1.71 180.0
6 7 2 18.14 5.15 4.11 0.0
7 7 2 55.35 9.38 6.19 180.0
8 7 2 58.89 10.91 6.36 0.0
-3 8 2 5.56 4.37 2.39 180.0
-2 8 2 35.90 8.27 4.24 0.0
-1 8 2 20.70 5.26 4.38 180.0
0 8 2 108.09 8.58 9.75 0.0
1 8 2 16.94 3.25 3.78 180.0
2 8 2 33.32 4.85 5.10 0.0
3 8 2 72.74 7.42 7.38 180.0
4 8 2 19.52 4.75 4.62 0.0
5 8 2 71.65 10.10 8.57 180.0
6 8 2 98.78 8.69 10.78 0.0
7 8 2 9.33 6.49 3.55 180.0
8 8 2 7.38 6.46 2.21 0.0
-1 9 2 16.27 5.57 3.16 180.0
0 9 2 32.48 10.36 5.15 0.0
1 9 2 18.78 4.20 4.47 180.0
2 9 2 22.21 5.41 4.53 0.0
3 9 2 22.09 5.78 6.12 180.0
4 9 2 4.57 3.61 1.78 0.0
5 9 2 17.67 8.91 5.03 180.0
6 9 2 31.68 7.11 6.04 0.0
7 9 2 22.05 6.49 4.74 180.0
0 10 2 17.20 5.48 4.36 0.0
1 10 2 9.23 3.92 3.66 180.0
2 10 2 0.07 3.48 0.24 0.0
3 10 2 24.30 6.66 3.90 180.0
4 10 2 19.14 5.84 5.58 0.0
5 10 2 1.50 2.55 0.29 180.0
6 10 2 14.10 4.73 3.19 0.0
-5 -10 3 26.31 12.75 6.05 180.0
-4 -10 3 5.76 6.46 0.38 0.0
-3 -10 3 9.22 5.50 1.84 180.0
-2 -10 3 46.56 8.64 7.10 0.0
-1 -10 3 0.00 7.09 1.17 180.0
-6 -9 3 30.65 6.19 5.21 0.0
-5 -9 3 16.52 4.90 2.77 180.0
-4 -9 3 2.58 3.12 1.14 0.0
-3 -9 3 47.90 12.37 7.38 180.0
-2 -9 3 64.07 11.09 8.63 0.0
-1 -9 3 1.68 1.06 0.70 180.0
0 -9 3 0.00 4.05 0.63 180.0
1 -9 3 0.70 2.53 0.36 180.0
-7 -8 3 6.36 3.32 2.86 180.0
-6 -8 3 71.47 9.12 8.62 0.0
-5 -8 3 2.71 3.65 2.05 180.0
-4 -8 3 32.84 7.58 6.25 0.0
-3 -8 3 6.12 3.67 3.19 180.0
-2 -8 3 22.31 5.62 5.32 0.0
-1 -8 3 64.51 10.83 7.70 180.0
0 -8 3 5.05 2.56 1.83 0.0
1 -8 3 72.83 10.83 7.63 180.0
2 -8 3 0.00 5.53 0.28 0.0
3 -8 3 0.00 4.36 0.66 180.0
-8 -7 3 7.31 3.58 1.94 180.0
-7 -7 3 6.49 2.68 1.97 180.0
-6 -7 3 9.81 2.86 3.32 0.0
-5 -7 3 135.53 11.40 12.54 180.0
-4 -7 3 13.08 2.21 3.52 0.0
-3 -7 3 60.75 7.17 8.07 180.0
-2 -7 3 8.62 4.25 3.74 0.0
-1 -7 3 1.72 2.20 0.77 180.0
0 -7 3 229.88 12.52 15.32 0.0
1 -7 3 7.89 4.67 3.75 180.0
2 -7 3 56.02 9.65 7.12 0.0
3 -7 3 2.45 3.19 2.60 180.0
4 -7 3 2.44 3.32 1.60 0.0
-8 -6 3 15.22 4.55 3.24 0.0
-7 -6 3 3.38 3.27 1.18 0.0
-6 -6 3 32.94 9.25 6.44 0.0
-5 -6 3 1.20 2.67 0.34 180.0
-4 -6 3 37.79 5.02 6.04 0.0
-3 -6 3 177.51 10.44 13.42 180.0
-2 -6 3 331.12 15.93 19.64 0.0
-1 -6 3 25.83 2.68 4.79 180.0
0 -6 3 1.97 0.98 1.49 180.0
1 -6 3 211.29 11.34 14.02 180.0
2 -6 3 51.11 7.30 7.03 0.0
3 -6 3 87.62 9.27 7.88 180.0
4 -6 3 26.97 6.60 5.08 0.0
5 -6 3 8.95 3.44 2.59 180.0
-8 -5 3 27.69 5.51 4.86 0.0
-7 -5 3 85.60 7.32 9.58 180.0
-6 -5 3 5.77 1.65 1.43 0.0
-5 -5 3 53.66 6.39 6.14 180.0
-4 -5 3 0.00 2.84 1.03 0.0
-3 -5 3 371.85 12.33 20.15 180.0
-2 -5 3 5.71 1.60 2.96 180.0
-1 -5 3 320.04 15.63 18.23 180.0
0 -5 3 671.01 20.09 26.44 0.0
1 -5 3 195.67 9.56 13.35 180.0
2 -5 3 11.80 4.68 3.48 0.0
3 -5 3 21.04 3.80 3.78 180.0
4 -5 3 182.85 15.39 13.46 0.0
5 -5 3 46.38 8.18 6.31 180.0
-8 -4 3 2.97 3.97 2.63 0.0
-7 -4 3 33.78 5.81 5.68 180.0
-6 -4 3 74.82 7.93 8.71 0.0
-5 -4 3 45.60 4.95 6.77 180.0
-4 -4 3 717.25 22.50 21.81 0.0
-3 -4 3 17.28 2.09 3.61 0.0
-2 -4 3 439.54 16.38 20.75 0.0
-1 -4 3 576.58 26.36 25.36 180.0
0 -4 3 178.99 8.28 13.24 0.0
1 -4 3 162.63 6.50 14.12 180.0
2 -4 3 230.54 14.36 13.55 0.0
3 -4 3 267.53 13.47 16.18 180.0
4 -4 3 72.21 10.54 7.83 0.0
5 -4 3 68.05 10.80 7.76 180.0
6 -4 3 8.10 6.03 2.77 0.0
-8 -3 3 5.81 7.10 1.90 0.0
-7 -3 3 47.89 8.53 7.55 180.0
-6 -3 3 304.72 16.47 16.92 0.0
-5 -3 3 10.13 1.84 2.36 180.0
-4 -3 3 10.26 2.62 4.86 0.0
-3 -3 3 3097.08 83.77 46.40 180.0
-2 -3 3 465.41 17.36 22.18 0.0
-1 -3 3 16.20 3.24 2.87 0.0
0 -3 3 978.63 18.84 31.48 0.0
1 -3 3 2297.60 65.79 45.86 180.0
2 -3 3 121.18 6.97 12.05 0.0
3 -3 3 22.86 4.70 3.95 180.0
4 -3 3 102.45 10.71 10.56 0.0
5 -3 3 303.97 32.89 15.37 180.0
6 -3 3 17.66 4.81 4.60 0.0
7 -3 3 4.42 5.63 1.28 180.0
-8 -2 3 3.61 3.61 2.42 0.0
-7 -2 3 61.66 5.56 7.85 180.0
-6 -2 3 176.99 13.87 13.59 0.0
-5 -2 3 69.04 6.70 8.18 180.0
-4 -2 3 274.73 11.13 16.41 0.0
-3 -2 3 957.70 27.63 31.76 180.0
-2 -2 3 2835.93 38.89 46.31 0.0
-1 -2 3 315.30 6.37 18.86 0.0
0 -2 3 591.48 12.96 25.97 0.0
1 -2 3 2691.01 34.27 51.08 180.0
2 -2 3 802.01 23.75 28.42 0.0
3 -2 3 20.60 2.61 5.70 180.0
4 -2 3 439.42 17.46 19.94 0.0
5 -2 3 1.18 2.46 1.68 180.0
6 -2 3 33.14 5.94 5.33 0.0
7 -2 3 66.50 11.24 7.66 180.0
-8 -1 3 22.13 5.42 3.91 0.0
-7 -1 3 72.36 10.05 8.24 180.0
-6 -1 3 25.03 3.52 4.47 0.0
-5 -1 3 178.66 8.28 13.90 180.0
-4 -1 3 58.05 5.45 7.81 0.0
-3 -1 3 964.53 33.79 32.36 180.0
-2 -1 3 3352.64 41.23 58.62 0.0
-1 -1 3 162.39 4.48 11.76 0.0
0 -1 3 2.84 0.79 1.96 180.0
1 -1 3 1407.02 20.99 41.84 180.0
2 -1 3 1346.15 22.96 37.40 0.0
3 -1 3 128.41 9.93 11.22 180.0
4 -1 3 61.68 6.86 8.17 0.0
5 -1 3 393.00 16.11 18.94 180.0
6 -1 3 5.11 1.77 1.07 0.0
7 -1 3 7.96 2.77 3.39 180.0
8 -1 3 36.01 14.07 4.97 0.0
-7 0 3 30.43 6.88 4.64 180.0
-6 0 3 292.99 23.46 16.60 0.0
-5 0 3 25.33 4.04 5.07 180.0
-4 0 3 0.38 1.50 0.30 0.0
-3 0 3 361.07 13.79 17.82 180.0
-2 0 3 10.11 1.25 2.97 180.0
-1 0 3 7784.48 99.82 92.70 180.0
0 0 3 1038.02 14.47 27.36 0.0
1 0 3 24.05 1.27 5.71 0.0
2 0 3 187.64 5.14 14.42 0.0
3 0 3 221.49 8.52 15.23 0.0
4 0 3 563.94 21.27 23.98 0.0
5 0 3 123.73 9.03 12.18 180.0
6 0 3 190.86 10.66 13.47 0.0
7 0 3 1.74 4.12 0.96 180.0
8 0 3 0.10 4.04 0.85 0.0
-7 1 3 47.91 7.51 6.63 180.0
-6 1 3 19.42 4.12 4.02 0.0
-5 1 3 71.80 8.40 7.78 180.0
-4 1 3 158.87 8.14 12.25 0.0
-3 1 3 136.33 10.38 13.18 180.0
-2 1 3 74.47 3.62 9.43 0.0
-1 1 3 760.86 16.04 27.58 0.0
0 1 3 606.52 12.06 26.02 0.0
1 1 3 3702.78 53.18 54.70 180.0
2 1 3 671.95 14.02 25.68 180.0
3 1 3 1257.11 19.71 36.18 180.0
4 1 3 2.81 0.94 1.60 180.0
5 1 3 17.15 5.22 4.13 180.0
6 1 3 56.54 6.69 8.09 0.0
7 1 3 38.82 8.04 7.13 180.0
8 1 3 38.02 7.23 5.50 0.0
-7 2 3 6.56 3.24 1.61 0.0
-6 2 3 11.60 3.92 2.35 0.0
-5 2 3 19.72 6.07 4.65 180.0
-4 2 3 221.69 10.72 14.67 0.0
-3 2 3 176.31 7.51 13.81 180.0
-2 2 3 6.81 2.17 2.79 180.0
-1 2 3 90.73 4.18 9.05 180.0
0 2 3 449.44 9.67 23.15 0.0
1 2 3 113.73 5.52 11.10 0.0
2 2 3 160.50 4.25 10.97 0.0
3 2 3 328.82 7.23 16.85 180.0
4 2 3 200.46 8.39 14.46 0.0
5 2 3 17.49 2.52 4.84 180.0
6 2 3 0.72 8.04 0.25 180.0
7 2 3 178.82 15.81 12.95 180.0
8 2 3 2.58 3.23 2.65 0.0
-6 3 3 4.81 3.19 2.60 0.0
-5 3 3 6.40 6.71 2.35 180.0
-4 3 3 59.30 8.45 6.54 0.0
-3 3 3 89.52 5.48 9.45 180.0
-2 3 3 204.77 11.03 14.18 0.0
-1 3 3 21.77 1.92 5.45 180.0
0 3 3 27.20 1.83 4.27 0.0
1 3 3 1672.41 22.72 43.47 180.0
2 3 3 10.39 1.08 3.10 0.0
3 3 3 39.28 2.78 6.56 180.0
4 3 3 682.52 19.17 26.05 0.0
5 3 3 145.20 7.45 12.02 180.0
6 3 3 0.00 1.73 1.54 0.0
7 3 3 21.39 5.12 4.54 180.0
8 3 3 107.20 14.04 11.13 0.0
9 3 3 20.41 4.28 5.00 180.0
-6 4 3 0.00 5.50 0.39 0.0
-5 4 3 24.67 6.25 4.19 180.0
-4 4 3 87.36 9.89 9.22 0.0
-3 4 3 133.14 9.28 10.41 180.0
-2 4 3 18.46 4.22 4.95 0.0
-1 4 3 0.01 2.00 0.04 180.0
0 4 3 2981.54 80.03 54.19 0.0
1 4 3 6.03 1.56 2.29 180.0
2 4 3 6.92 2.02 3.43 0.0
3 4 3 166.13 7.70 13.16 180.0
4 4 3 1760.67 78.76 35.58 0.0
5 4 3 273.71 10.68 16.40 180.0
6 4 3 15.72 3.42 4.24 180.0
7 4 3 52.36 8.46 8.33 180.0
8 4 3 104.31 13.95 10.35 0.0
9 4 3 14.27 4.62 3.45 180.0
-5 5 3 2.49 5.45 0.32 180.0
-4 5 3 20.00 5.59 3.43 0.0
-3 5 3 50.15 7.50 7.88 180.0
-2 5 3 46.71 6.42 5.95 0.0
-1 5 3 745.66 29.59 26.36 180.0
0 5 3 69.05 5.38 8.90 0.0
1 5 3 540.50 14.78 22.32 180.0
2 5 3 70.22 5.26 10.73 0.0
3 5 3 157.62 6.67 12.93 180.0
4 5 3 545.56 18.88 22.87 0.0
5 5 3 198.29 12.34 12.19 180.0
6 5 3 223.53 12.94 15.13 0.0
7 5 3 29.42 9.01 5.47 180.0
8 5 3 16.27 5.52 4.12 0.0
9 5 3 27.44 7.84 2.82 180.0
-4 6 3 4.07 5.26 2.43 0.0
-3 6 3 93.77 12.81 9.51 180.0
-2 6 3 74.89 9.06 7.69 0.0
-1 6 3 30.31 5.18 4.47 0.0
0 6 3 299.91 12.12 16.10 0.0
1 6 3 666.08 26.26 27.05 180.0
2 6 3 388.33 13.23 19.33 0.0
3 6 3 102.79 6.34 9.58 180.0
4 6 3 70.34 5.54 8.39 0.0
5 6 3 44.93 6.81 6.10 180.0
6 6 3 274.43 22.39 13.05 0.0
7 6 3 83.71 11.44 9.01 180.0
8 6 3 32.74 7.35 6.49 0.0
-3 7 3 49.80 8.84 5.97 180.0
-2 7 3 79.55 11.49 8.55 0.0
-1 7 3 7.15 12.94 3.01 180.0
0 7 3 11.55 4.48 3.47 0.0
1 7 3 164.28 6.24 12.49 180.0
2 7 3 54.91 5.02 6.92 0.0
3 7 3 180.73 7.77 14.18 180.0
4 7 3 128.05 10.55 11.38 0.0
5 7 3 188.87 13.85 13.51 180.0
6 7 3 5.99 7.03 3.06 180.0
7 7 3 59.90 9.77 6.17 180.0
8 7 3 24.41 6.83 5.48 0.0
-2 8 3 2.55 4.14 1.65 0.0
-1 8 3 107.80 16.60 9.99 180.0
0 8 3 35.57 5.67 6.50 0.0
1 8 3 1.18 2.21 0.47 180.0
2 8 3 34.79 4.17 5.59 0.0
3 8 3 38.36 3.92 6.56 180.0
4 8 3 116.59 10.55 11.63 0.0
5 8 3 2.15 2.78 1.25 180.0
6 8 3 44.69 7.34 6.82 0.0
7 8 3 19.79 6.22 5.27 180.0
8 8 3 5.00 4.12 1.00 0.0
-1 9 3 5.28 3.32 2.73 180.0
0 9 3 45.15 8.81 6.07 0.0
1 9 3 12.47 4.39 2.71 180.0
2 9 3 16.09 4.21 3.83 0.0
3 9 3 51.05 6.03 7.19 180.0
4 9 3 2.81 2.91 1.64 180.0
5 9 3 41.01 7.19 5.94 180.0
6 9 3 24.39 6.47 5.77 0.0
7 9 3 2.71 3.16 1.95 180.0
1 10 3 6.50 3.27 2.26 180.0
2 10 3 1.06 4.22 0.33 0.0
3 10 3 2.86 4.53 2.47 180.0
4 10 3 47.11 8.76 6.52 0.0
5 10 3 0.09 8.77 0.11 180.0
6 10 3 0.93 3.47 0.79 0.0
-5 -10 4 16.34 8.22 3.76 180.0
-4 -10 4 1.40 4.91 1.33 0.0
-3 -10 4 6.51 4.27 1.79 180.0
-2 -10 4 57.73 11.30 6.83 0.0
-1 -10 4 0.00 6.95 0.02 180.0
-6 -9 4 10.20 5.12 2.58 0.0
-5 -9 4 44.35 10.58 6.49 180.0
-4 -9 4 6.59 4.82 0.88 180.0
-3 -9 4 54.21 8.56 5.14 180.0
-2 -9 4 30.96 7.13 6.48 0.0
-1 -9 4 11.19 4.02 2.88 180.0
0 -9 4 0.00 8.86 1.25 0.0
1 -9 4 0.00 3.32 0.42 180.0
-7 -8 4 23.73 5.61 4.42 180.0
-6 -8 4 51.03 11.00 7.00 0.0
-5 -8 4 0.77 5.80 0.30 0.0
-4 -8 4 14.75 5.64 4.21 0.0
-3 -8 4 3.46 3.66 1.83 180.0
-2 -8 4 71.29 11.07 7.94 0.0
-1 -8 4 54.51 6.42 7.68 180.0
0 -8 4 4.38 2.05 1.84 0.0
1 -8 4 28.89 6.56 5.00 180.0
2 -8 4 5.44 3.20 1.65 0.0
3 -8 4 5.91 3.81 1.85 180.0
-7 -7 4 0.00 2.95 1.57 180.0
-6 -7 4 8.58 5.58 1.65 0.0
-5 -7 4 109.35 12.95 10.71 180.0
-4 -7 4 93.93 11.44 8.84 0.0
-3 -7 4 75.21 8.34 9.02 180.0
-2 -7 4 58.85 8.47 8.02 180.0
-1 -7 4 28.37 3.57 6.38 180.0
0 -7 4 219.59 14.78 15.09 0.0
1 -7 4 38.91 8.31 5.88 180.0
2 -7 4 10.18 5.24 4.13 0.0
3 -7 4 13.78 4.54 3.24 180.0
4 -7 4 3.04 2.46 2.46 0.0
-8 -6 4 8.00 4.23 1.49 0.0
-7 -6 4 0.00 2.60 0.21 0.0
-6 -6 4 72.02 9.09 7.40 0.0
-5 -6 4 17.07 3.27 4.63 180.0
-4 -6 4 70.29 8.27 8.75 0.0
-3 -6 4 71.37 6.11 8.60 180.0
-2 -6 4 624.78 44.81 24.80 0.0
-1 -6 4 26.82 2.84 5.25 180.0
0 -6 4 5.15 2.55 2.33 0.0
1 -6 4 71.02 8.18 8.83 180.0
2 -6 4 95.06 8.18 9.11 0.0
3 -6 4 71.11 10.09 8.68 180.0
4 -6 4 27.51 7.37 3.91 0.0
5 -6 4 11.10 4.21 3.27 180.0
-8 -5 4 30.43 6.08 5.48 0.0
-7 -5 4 57.72 9.62 7.65 180.0
-6 -5 4 56.45 7.26 7.76 0.0
-5 -5 4 4.49 2.70 1.20 180.0
-4 -5 4 37.83 4.96 6.56 0.0
-3 -5 4 596.56 19.31 24.29 180.0
-2 -5 4 292.94 24.94 17.69 0.0
-1 -5 4 102.44 6.68 10.35 180.0
0 -5 4 212.18 9.84 14.59 0.0
1 -5 4 655.20 25.65 25.02 180.0
2 -5 4 61.83 6.39 7.58 0.0
3 -5 4 12.96 3.20 2.20 180.0
4 -5 4 114.31 14.24 10.60 0.0
5 -5 4 55.65 9.77 6.69 180.0
-8 -4 4 0.00 5.01 0.47 180.0
-7 -4 4 49.16 6.87 7.38 180.0
-6 -4 4 71.26 7.29 8.31 0.0
-5 -4 4 228.63 9.85 14.88 180.0
-4 -4 4 158.89 9.56 10.27 0.0
-3 -4 4 39.66 3.14 7.56 180.0
-2 -4 4 780.77 31.45 27.66 0.0
-1 -4 4 417.08 18.81 20.10 180.0
0 -4 4 628.20 27.96 26.25 0.0
1 -4 4 225.04 9.16 14.49 180.0
2 -4 4 539.44 19.38 23.02 0.0
3 -4 4 41.06 5.50 6.24 180.0
4 -4 4 103.23 9.41 9.20 0.0
5 -4 4 86.27 10.88 8.93 180.0
6 -4 4 12.21 6.95 3.65 0.0
-8 -3 4 2.14 3.32 1.52 0.0
-7 -3 4 25.11 4.92 5.75 180.0
-6 -3 4 191.28 16.16 14.39 0.0
-5 -3 4 71.05 7.63 8.58 180.0
-4 -3 4 4.44 1.36 2.13 180.0
-3 -3 4 938.84 32.98 25.84 180.0
-2 -3 4 1255.57 35.08 35.62 0.0
-1 -3 4 123.84 5.82 11.64 180.0
0 -3 4 261.83 9.76 14.74 0.0
1 -3 4 1406.49 45.35 38.56 180.0
2 -3 4 411.68 16.75 20.50 0.0
3 -3 4 43.69 5.74 6.85 180.0
4 -3 4 23.55 3.42 4.99 0.0
5 -3 4 255.91 25.99 15.33 180.0
6 -3 4 10.19 10.15 5.66 0.0
7 -3 4 9.45 11.24 2.54 180.0
-8 -2 4 2.22 2.80 1.09 0.0
-7 -2 4 13.59 3.71 3.60 180.0
-6 -2 4 279.09 20.34 16.31 0.0
-5 -2 4 66.05 5.85 7.68 180.0
-4 -2 4 7.97 1.78 2.13 180.0
-3 -2 4 1163.89 31.93 33.79 180.0
-2 -2 4 46.72 2.53 7.01 0.0
-1 -2 4 313.07 6.32 18.25 180.0
0 -2 4 8.12 0.82 1.69 180.0
1 -2 4 2209.48 34.56 45.93 180.0
2 -2 4 750.18 33.42 27.15 0.0
3 -2 4 4.51 1.87 1.82 180.0
4 -2 4 189.51 10.91 13.37 0.0
5 -2 4 2.79 1.64 1.47 180.0
6 -2 4 116.09 14.26 11.26 0.0
7 -2 4 13.24 10.46 4.34 180.0
-8 -1 4 16.16 4.47 4.62 0.0
-7 -1 4 42.57 5.96 6.63 180.0
-6 -1 4 18.93 4.58 4.03 0.0
-5 -1 4 53.93 5.50 6.02 180.0
-4 -1 4 133.28 7.43 10.99 0.0
-3 -1 4 224.52 8.55 16.41 180.0
-2 -1 4 2911.21 37.52 54.26 0.0
-1 -1 4 1419.84 17.96 32.58 0.0
0 -1 4 386.13 8.38 21.24 180.0
1 -1 4 204.95 4.74 15.78 180.0
2 -1 4 51.72 2.43 8.42 0.0
3 -1 4 1137.65 34.18 33.62 180.0
4 -1 4 70.78 6.72 8.64 0.0
5 -1 4 69.29 6.62 8.31 180.0
6 -1 4 17.68 10.29 2.70 180.0
7 -1 4 62.52 7.00 7.86 180.0
8 -1 4 17.29 9.79 3.96 0.0
-7 0 4 14.15 5.59 3.51 180.0
-6 0 4 82.91 8.79 8.36 0.0
-5 0 4 84.58 6.79 8.84 180.0
-4 0 4 101.42 6.52 10.91 0.0
-3 0 4 17.16 2.57 4.26 180.0
-2 0 4 80.64 3.91 9.95 0.0
-1 0 4 1454.63 22.64 38.42 180.0
0 0 4 26.80 1.75 4.04 180.0
1 0 4 291.96 6.48 18.48 180.0
2 0 4 114.91 7.25 10.05 0.0
3 0 4 34.90 3.44 6.38 0.0
4 0 4 45.86 4.24 6.30 0.0
5 0 4 327.12 13.96 18.28 180.0
6 0 4 120.42 6.98 11.45 0.0
7 0 4 5.06 4.16 1.46 180.0
8 0 4 8.46 9.79 2.42 0.0
-7 1 4 48.33 7.36 6.82 180.0
-6 1 4 36.47 5.74 5.74 0.0
-5 1 4 61.13 6.88 7.42 180.0
-4 1 4 428.43 17.03 20.59 0.0
-3 1 4 147.02 6.37 11.67 180.0
-2 1 4 106.79 6.71 9.29 180.0
-1 1 4 48.23 2.43 6.05 0.0
0 1 4 6104.34 79.26 78.56 0.0
1 1 4 24.27 1.79 4.73 180.0
2 1 4 27.77 1.52 4.54 180.0
3 1 4 61.93 2.98 7.34 0.0
4 1 4 529.56 15.84 23.44 0.0
5 1 4 200.77 11.38 13.67 180.0
6 1 4 3.20 1.38 1.63 0.0
7 1 4 42.68 7.93 7.08 180.0
8 1 4 47.58 9.42 7.61 0.0
-7 2 4 0.00 2.91 0.15 180.0
-6 2 4 0.25 3.30 1.56 0.0
-5 2 4 62.03 8.09 7.86 180.0
-4 2 4 177.23 8.22 12.45 0.0
-3 2 4 415.66 12.94 20.90 180.0
-2 2 4 29.24 2.25 5.65 0.0
-1 2 4 77.75 4.10 9.47 180.0
0 2 4 1829.25 23.55 46.40 0.0
1 2 4 65.58 3.43 7.24 180.0
2 2 4 6.08 2.05 0.69 180.0
3 2 4 875.80 23.61 29.72 180.0
4 2 4 440.47 18.06 20.71 0.0
5 2 4 0.59 2.05 1.19 0.0
6 2 4 57.44 8.20 7.84 0.0
7 2 4 91.01 9.05 9.40 180.0
8 2 4 24.90 13.39 7.38 0.0
-6 3 4 36.46 6.17 5.72 0.0
-5 3 4 6.54 6.99 1.68 180.0
-4 3 4 16.78 8.62 1.77 180.0
-3 3 4 204.81 11.52 14.48 180.0
-2 3 4 519.26 15.85 23.08 0.0
-1 3 4 396.46 14.72 19.90 180.0
0 3 4 17.63 2.93 3.78 180.0
1 3 4 2356.52 30.71 50.94 180.0
2 3 4 666.60 14.25 27.80 0.0
3 3 4 175.39 6.73 11.45 0.0
4 3 4 924.19 24.68 30.36 0.0
5 3 4 357.09 12.77 19.88 180.0
6 3 4 4.53 2.61 2.22 0.0
7 3 4 16.52 4.54 3.99 180.0
8 3 4 96.79 12.98 10.32 0.0
9 3 4 17.27 14.17 5.10 180.0
-6 4 4 0.00 5.50 1.57 0.0
-5 4 4 0.05 1.53 0.58 0.0
-4 4 4 1.16 2.70 2.42 0.0
-3 4 4 165.21 25.86 11.88 180.0
-2 4 4 237.92 11.19 15.56 0.0
-1 4 4 8.49 1.99 3.32 180.0
0 4 4 135.12 8.56 11.35 0.0
1 4 4 1466.79 44.59 40.93 180.0
2 4 4 191.55 7.31 14.43 0.0
3 4 4 307.07 12.77 17.82 180.0
4 4 4 776.87 21.78 24.20 0.0
5 4 4 294.73 12.51 17.53 180.0
6 4 4 12.27 3.80 1.68 0.0
7 4 4 0.00 2.99 0.95 180.0
8 4 4 107.37 14.41 10.98 0.0
9 4 4 12.35 5.92 4.89 180.0
-5 5 4 7.96 4.73 0.70 0.0
-4 5 4 4.56 5.08 1.88 0.0
-3 5 4 55.48 7.71 6.92 180.0
-2 5 4 65.80 9.63 8.25 0.0
-1 5 4 34.88 3.45 6.43 180.0
0 5 4 685.11 20.77 26.45 0.0
1 5 4 309.65 11.79 17.05 180.0
2 5 4 14.73 1.78 4.45 0.0
3 5 4 330.62 13.45 18.36 180.0
4 5 4 130.61 7.20 11.43 0.0
5 5 4 984.33 64.83 27.25 180.0
6 5 4 28.59 3.98 5.35 0.0
7 5 4 37.71 7.06 6.07 180.0
8 5 4 2.51 2.31 1.63 0.0
9 5 4 5.10 11.72 0.73 180.0
-4 6 4 14.09 4.73 4.29 0.0
-3 6 4 49.30 8.39 7.00 180.0
-2 6 4 0.14 1.67 0.09 0.0
-1 6 4 60.63 7.08 7.64 180.0
0 6 4 40.41 4.83 6.52 0.0
1 6 4 290.42 11.79 16.04 180.0
2 6 4 481.39 21.96 21.79 0.0
3 6 4 141.67 8.37 12.44 180.0
4 6 4 169.70 8.67 13.50 0.0
5 6 4 18.76 4.63 4.06 0.0
6 6 4 288.94 23.91 15.76 0.0
7 6 4 171.71 21.66 13.30 180.0
8 6 4 0.64 4.84 0.33 0.0
-3 7 4 28.73 7.59 5.39 180.0
-2 7 4 101.90 8.75 9.65 0.0
-1 7 4 30.75 11.83 4.26 0.0
0 7 4 81.42 7.62 7.44 0.0
1 7 4 54.38 6.37 8.42 180.0
2 7 4 120.42 6.34 10.29 0.0
3 7 4 152.03 5.83 12.88 180.0
4 7 4 30.82 5.03 5.01 0.0
5 7 4 107.23 7.70 11.10 180.0
6 7 4 6.78 3.75 3.16 0.0
7 7 4 43.16 7.52 5.30 180.0
8 7 4 41.12 8.42 6.65 0.0
-2 8 4 1.03 3.85 0.71 0.0
-1 8 4 148.27 24.67 12.88 180.0
0 8 4 11.66 6.93 5.22 0.0
1 8 4 6.82 5.92 1.20 180.0
2 8 4 0.82 1.87 1.14 0.0
3 8 4 9.11 2.98 2.26 180.0
4 8 4 173.00 13.63 14.32 0.0
5 8 4 11.94 3.31 3.38 180.0
6 8 4 14.55 4.24 3.27 0.0
7 8 4 37.12 7.63 6.16 180.0
8 8 4 18.38 5.63 3.27 0.0
-1 9 4 1.50 4.81 3.47 180.0
0 9 4 33.43 7.67 5.34 0.0
1 9 4 14.11 4.97 3.92 180.0
2 9 4 2.12 3.53 1.21 0.0
3 9 4 5.73 2.48 1.92 180.0
4 9 4 7.01 3.86 0.88 0.0
5 9 4 29.01 6.43 4.92 180.0
6 9 4 31.86 7.35 5.23 0.0
7 9 4 7.74 6.53 1.12 0.0
1 10 4 15.61 13.16 1.63 180.0
2 10 4 4.84 3.03 1.67 180.0
3 10 4 6.73 3.47 2.78 180.0
4 10 4 32.13 7.11 4.68 0.0
5 10 4 10.18 3.50 2.94 180.0
6 10 4 25.92 7.08 3.70 180.0
-4 -10 5 15.81 10.23 2.43 0.0
-3 -10 5 24.31 6.34 4.64 180.0
-2 -10 5 4.56 3.46 2.82 0.0
-1 -10 5 0.63 4.10 1.32 180.0
-6 -9 5 5.28 4.99 0.66 0.0
-5 -9 5 64.45 12.09 7.49 180.0
-4 -9 5 39.77 9.21 5.82 0.0
-3 -9 5 17.90 5.63 3.93 180.0
-2 -9 5 43.84 7.97 5.98 0.0
-1 -9 5 12.84 4.45 3.63 180.0
0 -9 5 2.16 3.16 1.84 0.0
1 -9 5 8.70 15.70 1.18 180.0
-7 -8 5 8.23 4.77 3.29 180.0
-6 -8 5 30.93 5.81 6.01 0.0
-5 -8 5 24.96 4.83 4.74 180.0
-4 -8 5 15.82 4.46 4.02 0.0
-3 -8 5 21.88 5.75 3.31 180.0
-2 -8 5 106.06 9.54 10.64 0.0
-1 -8 5 100.88 12.47 10.28 180.0
0 -8 5 19.46 4.15 4.86 0.0
1 -8 5 10.94 4.51 2.98 180.0
2 -8 5 8.63 3.26 2.40 0.0
-7 -7 5 4.76 3.41 2.21 180.0
-6 -7 5 11.84 4.80 3.09 0.0
-5 -7 5 47.34 8.27 6.44 180.0
-4 -7 5 189.19 15.78 14.00 0.0
-3 -7 5 29.03 5.51 5.60 180.0
-2 -7 5 4.81 2.55 0.86 180.0
-1 -7 5 107.25 7.29 10.52 180.0
0 -7 5 132.35 9.46 12.29 0.0
1 -7 5 104.03 9.71 10.29 180.0
2 -7 5 26.14 5.61 5.62 0.0
3 -7 5 4.17 2.54 0.99 180.0
4 -7 5 6.40 4.03 2.31 0.0
-7 -6 5 0.00 3.89 0.27 0.0
-6 -6 5 18.06 8.16 3.76 0.0
-5 -6 5 123.63 13.20 11.64 180.0
-4 -6 5 0.00 4.77 0.92 180.0
-3 -6 5 84.02 8.69 9.53 180.0
-2 -6 5 425.86 20.31 19.71 0.0
-1 -6 5 13.21 4.41 4.74 180.0
0 -6 5 131.49 12.14 10.38 0.0
1 -6 5 110.95 4.95 10.51 180.0
2 -6 5 127.29 10.78 11.27 0.0
3 -6 5 38.57 6.78 6.97 180.0
4 -6 5 2.60 3.85 1.91 0.0
5 -6 5 17.46 5.19 4.73 180.0
-8 -5 5 17.14 3.63 4.23 0.0
-7 -5 5 9.76 3.36 3.63 180.0
-6 -5 5 147.16 11.12 12.52 0.0
-5 -5 5 4.83 2.90 1.90 0.0
-4 -5 5 79.90 8.38 9.39 180.0
-3 -5 5 237.76 11.80 15.60 180.0
-2 -5 5 700.92 25.64 26.99 0.0
-1 -5 5 169.38 10.23 12.66 180.0
0 -5 5 0.32 1.61 0.32 180.0
1 -5 5 444.05 17.59 21.42 180.0
2 -5 5 189.80 13.78 12.97 0.0
3 -5 5 15.93 2.17 4.01 180.0
4 -5 5 166.65 20.52 12.07 0.0
5 -5 5 19.78 8.26 4.76 180.0
-8 -4 5 0.00 4.00 1.13 0.0
-7 -4 5 56.89 6.95 7.59 180.0
-6 -4 5 67.48 9.05 8.48 0.0
-5 -4 5 50.16 6.09 7.78 180.0
-4 -4 5 3.44 1.81 1.30 180.0
-3 -4 5 134.07 6.82 11.75 180.0
-2 -4 5 349.51 14.58 18.95 0.0
-1 -4 5 171.47 9.38 13.38 180.0
0 -4 5 10.28 2.09 2.54 180.0
1 -4 5 567.35 15.80 23.62 180.0
2 -4 5 361.53 16.97 19.53 0.0
3 -4 5 151.33 10.97 11.07 180.0
4 -4 5 48.01 7.17 6.85 0.0
5 -4 5 71.94 8.11 8.64 180.0
6 -4 5 32.61 8.35 5.91 0.0
-8 -3 5 15.53 4.45 3.62 0.0
-7 -3 5 31.51 7.18 5.69 180.0
-6 -3 5 166.71 13.63 12.94 0.0
-5 -3 5 33.44 4.88 6.02 180.0
-4 -3 5 113.10 6.42 11.27 0.0
-3 -3 5 167.85 6.96 12.17 180.0
-2 -3 5 763.28 27.36 26.72 0.0
-1 -3 5 36.84 3.20 6.03 180.0
0 -3 5 141.05 10.33 12.52 0.0
1 -3 5 32.16 2.32 5.66 180.0
2 -3 5 498.30 14.75 21.99 0.0
3 -3 5 220.50 13.90 15.16 180.0
4 -3 5 18.14 3.55 4.25 0.0
5 -3 5 154.86 13.76 12.99 180.0
6 -3 5 56.92 14.84 7.60 0.0
7 -3 5 36.87 23.26 5.20 180.0
-8 -2 5 20.00 7.33 3.62 0.0
-7 -2 5 19.09 4.60 3.55 180.0
-6 -2 5 136.92 11.37 12.47 0.0
-5 -2 5 211.45 9.84 14.65 180.0
-4 -2 5 352.81 11.74 19.00 0.0
-3 -2 5 367.87 14.27 19.75 180.0
-2 -2 5 220.40 8.72 13.45 0.0
-1 -2 5 40.94 2.08 5.39 0.0
0 -2 5 102.84 4.63 10.41 0.0
1 -2 5 1980.94 26.57 45.39 180.0
2 -2 5 244.43 12.75 15.91 0.0
3 -2 5 84.50 7.56 9.30 180.0
4 -2 5 0.44 1.42 0.69 180.0
5 -2 5 42.53 5.40 6.20 180.0
6 -2 5 231.68 25.76 15.95 0.0
7 -2 5 22.92 7.83 5.55 180.0
-7 -1 5 32.20 5.45 5.52 180.0
-6 -1 5 3.56 3.75 1.45 0.0
-5 -1 5 318.94 11.28 17.97 180.0
-4 -1 5 614.06 27.55 25.42 0.0
-3 -1 5 523.96 14.90 22.53 180.0
-2 -1 5 164.23 8.46 13.88 0.0
-1 -1 5 188.08 4.24 11.41 180.0
0 -1 5 2186.52 39.12 48.65 0.0
1 -1 5 812.79 18.89 30.61 0.0
2 -1 5 265.68 6.31 17.26 0.0
3 -1 5 23.50 2.26 5.20 180.0
4 -1 5 680.07 23.57 25.63 0.0
5 -1 5 15.25 2.37 3.80 180.0
6 -1 5 7.52 2.03 3.26 180.0
7 -1 5 48.48 6.68 8.04 180.0
8 -1 5 53.06 13.47 5.65 0.0
-7 0 5 0.00 3.39 1.56 180.0
-6 0 5 61.78 7.77 7.43 0.0
-5 0 5 166.67 9.05 12.93 180.0
-4 0 5 13.76 3.61 4.23 0.0
-3 0 5 6.52 1.35 2.93 180.0
-2 0 5 1499.52 41.39 38.90 0.0
-1 0 5 3655.51 52.15 62.35 180.0
0 0 5 536.98 10.74 19.09 180.0
1 0 5 211.17 4.98 16.05 180.0
2 0 5 1.34 1.76 1.82 0.0
3 0 5 57.06 4.86 8.08 180.0
4 0 5 16.83 2.18 4.19 0.0
5 0 5 220.74 13.56 14.16 180.0
6 0 5 51.97 6.40 7.13 0.0
7 0 5 0.00 1.92 1.19 0.0
8 0 5 35.16 12.27 5.57 0.0
-7 1 5 7.34 4.39 3.55 180.0
-6 1 5 56.43 5.14 6.76 0.0
-5 1 5 20.29 2.50 4.50 180.0
-4 1 5 3.69 1.86 1.15 180.0
-3 1 5 311.74 12.47 17.53 180.0
-2 1 5 4.15 1.76 2.45 0.0
-1 1 5 26.72 1.64 5.67 180.0
0 1 5 781.21 15.89 29.27 0.0
1 1 5 5277.33 72.31 63.01 180.0
2 1 5 177.85 4.36 14.61 0.0
3 1 5 2483.41 73.70 49.87 0.0
4 1 5 560.21 18.13 23.97 0.0
5 1 5 488.58 27.41 21.93 180.0
6 1 5 0.00 1.33 0.30 180.0
7 1 5 4.71 3.35 2.32 0.0
8 1 5 63.77 19.85 8.49 0.0
-6 2 5 8.18 2.67 2.72 0.0
-5 2 5 47.02 6.73 6.91 0.0
-4 2 5 13.18 5.13 4.65 0.0
-3 2 5 130.86 6.86 11.65 180.0
-2 2 5 191.21 9.86 13.73 0.0
-1 2 5 0.02 1.32 0.03 180.0
0 2 5 152.26 3.70 10.85 0.0
1 2 5 2071.38 26.76 48.65 180.0
2 2 5 396.00 8.11 16.40 180.0
3 2 5 1514.12 41.89 40.83 180.0
4 2 5 140.66 5.81 13.30 0.0
5 2 5 95.47 5.10 10.29 180.0
6 2 5 2.93 1.37 1.79 180.0
7 2 5 20.93 5.12 5.02 180.0
8 2 5 38.69 9.23 6.47 0.0
-6 3 5 11.94 4.05 3.70 0.0
-5 3 5 3.74 1.80 2.04 0.0
-4 3 5 45.72 5.56 7.74 180.0
-3 3 5 311.87 18.99 17.51 180.0
-2 3 5 298.01 9.97 18.44 0.0
-1 3 5 228.55 8.75 15.32 0.0
0 3 5 535.19 19.45 25.78 0.0
1 3 5 915.24 24.88 29.20 180.0
2 3 5 927.99 25.38 33.32 0.0
3 3 5 511.72 18.30 18.82 180.0
4 3 5 225.81 9.01 15.02 0.0
5 3 5 336.75 12.40 17.84 180.0
6 3 5 25.69 4.34 5.86 0.0
7 3 5 94.07 10.25 10.21 180.0
8 3 5 23.01 5.77 4.91 0.0
9 3 5 3.59 3.66 1.40 180.0
-5 4 5 0.00 4.96 1.82 180.0
-4 4 5 31.88 4.82 5.74 0.0
-3 4 5 49.48 6.16 6.93 180.0
-2 4 5 178.54 10.51 13.89 0.0
-1 4 5 53.00 6.56 8.31 180.0
0 4 5 51.84 4.81 6.23 180.0
1 4 5 613.21 28.72 26.59 180.0
2 4 5 1781.73 49.40 42.18 0.0
3 4 5 334.57 13.13 19.00 180.0
4 4 5 1223.14 34.24 30.00 0.0
5 4 5 130.12 7.88 12.33 180.0
6 4 5 108.55 4.81 11.07 0.0
7 4 5 101.51 9.07 9.23 180.0
8 4 5 11.21 3.58 4.09 0.0
9 4 5 29.87 8.44 7.23 180.0
-5 5 5 42.51 10.40 5.73 180.0
-4 5 5 51.44 14.53 8.17 0.0
-3 5 5 61.98 8.69 8.03 180.0
-2 5 5 59.44 7.55 7.95 0.0
-1 5 5 39.69 3.96 6.69 180.0
0 5 5 675.79 20.37 25.14 0.0
1 5 5 118.49 6.25 10.47 180.0
2 5 5 335.34 13.00 19.67 0.0
3 5 5 256.09 13.77 16.18 180.0
4 5 5 60.58 7.08 8.02 0.0
5 5 5 952.10 65.60 26.94 180.0
6 5 5 403.28 23.52 19.16 0.0
7 5 5 19.08 4.26 4.54 180.0
8 5 5 17.20 5.34 5.08 0.0
9 5 5 3.36 3.70 0.65 180.0
-4 6 5 80.64 14.03 8.38 0.0
-3 6 5 39.38 7.88 5.91 180.0
-2 6 5 16.78 13.16 1.52 180.0
-1 6 5 398.71 20.54 18.75 180.0
0 6 5 164.79 8.85 12.61 0.0
1 6 5 176.12 10.08 12.39 180.0
2 6 5 81.68 9.41 9.72 0.0
3 6 5 18.55 2.49 3.91 180.0
4 6 5 145.40 8.70 11.93 0.0
5 6 5 22.74 7.03 5.17 180.0
6 6 5 478.81 34.65 18.79 0.0
7 6 5 65.58 10.52 9.33 180.0
8 6 5 4.46 4.14 2.12 0.0
-3 7 5 40.71 9.02 6.11 180.0
-2 7 5 180.90 23.50 12.20 0.0
-1 7 5 0.09 1.89 0.13 0.0
0 7 5 26.10 2.90 5.35 0.0
1 7 5 99.62 5.77 10.63 180.0
2 7 5 0.82 3.82 0.69 180.0
3 7 5 40.06 12.55 5.69 180.0
4 7 5 70.56 7.95 8.39 0.0
5 7 5 46.85 5.50 6.21 180.0
6 7 5 13.09 3.59 3.59 180.0
7 7 5 12.40 3.88 1.35 180.0
8 7 5 100.71 19.88 10.77 0.0
-2 8 5 9.24 4.37 3.98 0.0
-1 8 5 54.40 7.14 7.73 180.0
0 8 5 31.23 6.00 5.93 0.0
1 8 5 1.07 3.03 0.76 180.0
2 8 5 12.69 4.73 4.30 180.0
3 8 5 0.00 2.65 1.30 180.0
4 8 5 93.71 9.26 9.71 0.0
5 8 5 13.13 3.37 3.69 180.0
6 8 5 88.69 6.74 9.47 180.0
7 8 5 33.72 6.83 4.85 180.0
8 8 5 33.72 6.60 5.45 0.0
-1 9 5 10.42 5.62 2.31 180.0
0 9 5 0.00 4.11 2.43 0.0
1 9 5 34.54 5.25 4.54 180.0
2 9 5 1.62 3.53 2.83 0.0
3 9 5 0.78 2.95 0.38 180.0
4 9 5 12.39 3.61 3.54 0.0
5 9 5 3.83 5.12 0.93 0.0
6 9 5 2.21 4.40 0.37 0.0
7 9 5 0.06 3.93 0.05 180.0
1 10 5 5.93 8.15 2.84 180.0
2 10 5 5.10 3.11 2.51 0.0
3 10 5 22.29 5.92 5.06 180.0
4 10 5 8.03 4.29 2.39 0.0
5 10 5 20.57 6.68 2.90 180.0
6 10 5 0.00 3.22 1.51 0.0
-3 -10 6 38.18 6.77 6.18 180.0
-2 -10 6 0.96 4.27 1.17 0.0
-5 -9 6 41.58 8.79 6.55 180.0
-4 -9 6 54.79 10.90 5.98 0.0
-3 -9 6 0.82 5.98 1.01 180.0
-2 -9 6 42.00 8.61 6.16 0.0
-1 -9 6 45.12 8.39 7.21 180.0
0 -9 6 0.97 7.15 1.23 0.0
1 -9 6 11.84 6.56 3.03 180.0
-6 -8 6 10.35 9.59 3.10 0.0
-5 -8 6 57.67 7.72 5.19 180.0
-4 -8 6 31.71 7.56 5.99 180.0
-3 -8 6 0.30 3.99 0.11 0.0
-2 -8 6 156.80 21.27 13.05 0.0
-1 -8 6 23.82 5.26 5.79 180.0
0 -8 6 38.42 8.26 6.39 0.0
1 -8 6 4.73 2.15 2.91 180.0
2 -8 6 4.93 4.70 3.11 0.0
-7 -7 6 10.28 4.88 1.67 180.0
-6 -7 6 47.38 7.98 6.90 0.0
-5 -7 6 1.12 1.95 1.46 0.0
-4 -7 6 1.77 3.31 0.75 180.0
-3 -7 6 6.81 2.81 1.79 180.0
-2 -7 6 0.18 6.77 0.07 180.0
-1 -7 6 199.80 18.66 13.48 180.0
0 -7 6 4.73 3.22 2.18 0.0
1 -7 6 87.48 8.05 9.89 180.0
2 -7 6 57.57 6.98 7.07 0.0
3 -7 6 7.51 4.47 2.57 180.0
-7 -6 6 7.12 3.76 3.42 180.0
-6 -6 6 11.65 4.17 2.64 0.0
-5 -6 6 5.98 4.25 3.01 180.0
-4 -6 6 0.43 1.66 0.57 0.0
-3 -6 6 85.32 12.96 10.30 180.0
-2 -6 6 249.78 22.26 16.35 0.0
-1 -6 6 59.90 6.16 7.82 0.0
0 -6 6 9.59 2.04 3.18 0.0
1 -6 6 153.88 8.61 11.96 180.0
2 -6 6 220.63 21.59 15.04 0.0
3 -6 6 153.17 12.71 12.34 180.0
4 -6 6 0.00 2.45 1.20 0.0
-7 -5 6 13.64 3.63 3.91 180.0
-6 -5 6 154.29 15.95 12.63 0.0
-5 -5 6 10.49 3.47 2.36 180.0
-4 -5 6 12.44 3.04 3.88 0.0
-3 -5 6 263.76 11.29 17.13 180.0
-2 -5 6 312.98 15.49 17.49 0.0
-1 -5 6 78.23 6.44 9.62 180.0
0 -5 6 17.53 1.97 3.88 0.0
1 -5 6 151.64 8.05 11.96 180.0
2 -5 6 293.32 10.22 16.15 0.0
3 -5 6 87.52 8.95 10.20 180.0
4 -5 6 108.68 10.75 9.84 0.0
5 -5 6 41.37 9.91 6.39 180.0
-7 -4 6 63.14 7.78 8.05 180.0
-6 -4 6 71.63 7.82 8.10 0.0
-5 -4 6 349.54 19.45 18.48 180.0
-4 -4 6 624.05 25.49 21.17 0.0
-3 -4 6 92.57 5.08 9.12 180.0
-2 -4 6 582.22 20.69 24.84 0.0
-1 -4 6 128.82 7.84 11.05 180.0
0 -4 6 71.22 5.12 8.92 0.0
1 -4 6 292.55 10.16 17.10 180.0
2 -4 6 266.75 13.80 16.50 0.0
3 -4 6 131.59 6.28 11.53 180.0
4 -4 6 36.15 5.65 6.02 0.0
5 -4 6 78.69 12.23 8.42 180.0
6 -4 6 86.35 21.78 8.49 0.0
-7 -3 6 32.64 5.35 4.82 180.0
-6 -3 6 29.75 5.42 4.92 0.0
-5 -3 6 779.06 44.13 28.34 180.0
-4 -3 6 594.84 23.99 24.99 0.0
-3 -3 6 112.02 5.82 9.59 180.0
-2 -3 6 70.89 5.15 8.55 0.0
-1 -3 6 2532.82 66.24 51.08 180.0
0 -3 6 860.57 30.19 29.49 0.0
1 -3 6 260.98 12.51 16.47 0.0
2 -3 6 375.81 15.01 19.41 0.0
3 -3 6 12.62 1.62 2.93 180.0
4 -3 6 24.17 4.91 5.11 0.0
5 -3 6 119.21 10.62 11.44 180.0
6 -3 6 47.14 6.92 7.31 0.0
7 -3 6 8.93 5.77 2.83 180.0
-7 -2 6 2.03 5.62 0.98 0.0
-6 -2 6 219.31 15.36 14.97 0.0
-5 -2 6 285.14 10.18 16.34 180.0
-4 -2 6 84.57 5.52 9.09 0.0
-3 -2 6 66.54 4.86 9.03 180.0
-2 -2 6 1234.80 34.48 28.42 0.0
-1 -2 6 570.01 20.41 24.49 180.0
0 -2 6 1.91 1.52 0.71 180.0
1 -2 6 1044.34 31.83 31.77 180.0
2 -2 6 44.83 3.44 8.06 0.0
3 -2 6 17.71 2.33 4.09 0.0
4 -2 6 46.00 5.19 6.65 180.0
5 -2 6 44.67 6.25 6.49 180.0
6 -2 6 49.79 6.85 7.70 0.0
7 -2 6 0.09 3.81 0.97 180.0
-7 -1 6 0.00 3.71 0.78 180.0
-6 -1 6 2.25 2.24 1.39 0.0
-5 -1 6 24.83 5.83 5.20 180.0
-4 -1 6 6.04 2.74 1.67 180.0
-3 -1 6 869.01 24.40 29.64 180.0
-2 -1 6 20.06 3.65 4.48 0.0
-1 -1 6 9.83 1.51 1.22 0.0
0 -1 6 109.51 5.47 10.86 0.0
1 -1 6 1308.68 19.94 37.98 180.0
2 -1 6 257.31 10.70 15.79 180.0
3 -1 6 109.91 6.19 9.56 0.0
4 -1 6 569.22 21.63 22.02 0.0
5 -1 6 2.31 2.10 1.49 0.0
6 -1 6 73.40 8.68 9.47 180.0
7 -1 6 0.00 4.78 0.78 180.0
8 -1 6 27.83 5.86 6.17 0.0
-7 0 6 4.57 3.61 2.90 180.0
-6 0 6 16.12 4.03 3.96 0.0
-5 0 6 83.87 6.70 9.64 0.0
-4 0 6 52.38 5.21 6.68 180.0
-3 0 6 154.95 7.91 13.79 0.0
-2 0 6 2116.41 63.82 47.74 0.0
-1 0 6 148.63 4.41 13.13 180.0
0 0 6 56.58 2.84 6.38 180.0
1 0 6 23.29 1.80 4.67 180.0
2 0 6 106.67 4.77 9.18 180.0
3 0 6 478.83 25.74 22.12 180.0
4 0 6 131.22 13.34 11.54 0.0
5 0 6 192.56 10.29 13.51 180.0
6 0 6 59.04 8.71 8.25 180.0
7 0 6 0.56 2.55 0.27 180.0
8 0 6 14.00 4.66 3.88 0.0
-7 1 6 10.37 3.70 3.45 180.0
-6 1 6 32.01 6.20 4.78 0.0
-5 1 6 19.93 4.59 4.41 0.0
-4 1 6 129.42 9.84 11.92 180.0
-3 1 6 344.95 11.40 19.63 180.0
-2 1 6 1.30 2.17 1.51 0.0
-1 1 6 320.54 12.18 17.20 0.0
0 1 6 99.11 6.33 12.11 0.0
1 1 6 2502.04 32.75 43.48 180.0
2 1 6 2039.82 30.68 47.53 0.0
3 1 6 4.47 2.14 2.32 180.0
4 1 6 52.03 4.95 7.25 0.0
5 1 6 377.89 19.02 18.70 180.0
6 1 6 110.90 10.09 10.71 0.0
7 1 6 20.82 5.97 4.29 180.0
8 1 6 18.92 6.76 4.24 0.0
-6 2 6 4.91 2.54 2.27 0.0
-5 2 6 6.76 6.02 0.59 180.0
-4 2 6 149.06 8.47 12.16 0.0
-3 2 6 78.52 6.00 9.56 180.0
-2 2 6 113.19 5.79 11.48 0.0
-1 2 6 191.38 7.52 12.94 0.0
0 2 6 359.67 13.30 19.01 0.0
1 2 6 1018.28 14.89 32.25 180.0
2 2 6 5085.55 89.68 59.39 0.0
3 2 6 410.97 18.57 20.32 180.0
4 2 6 445.19 17.69 21.67 0.0
5 2 6 335.73 13.90 19.31 180.0
6 2 6 466.09 18.15 22.04 0.0
7 2 6 100.45 7.86 9.47 180.0
8 2 6 4.46 4.08 1.85 0.0
-6 3 6 26.73 5.46 5.50 0.0
-5 3 6 78.27 10.46 8.97 180.0
-4 3 6 61.02 7.79 8.37 0.0
-3 3 6 308.84 12.74 16.98 180.0
-2 3 6 84.53 5.55 9.37 0.0
-1 3 6 255.10 12.24 17.30 180.0
0 3 6 267.08 12.37 15.85 0.0
1 3 6 1012.28 28.25 31.75 180.0
2 3 6 2013.83 54.50 46.26 0.0
3 3 6 1356.89 36.69 31.43 180.0
4 3 6 125.61 5.47 11.76 0.0
5 3 6 510.00 19.78 22.88 180.0
6 3 6 789.57 43.37 28.11 0.0
7 3 6 145.91 11.99 12.82 180.0
8 3 6 40.60 7.63 5.83 0.0
9 3 6 14.17 6.93 2.59 180.0
-5 4 6 155.43 29.89 12.49 180.0
-4 4 6 103.20 10.65 9.63 0.0
-3 4 6 81.90 6.76 8.24 180.0
-2 4 6 292.80 12.44 17.78 0.0
-1 4 6 668.30 20.67 25.19 180.0
0 4 6 25.89 6.37 4.96 0.0
1 4 6 511.01 16.88 21.81 180.0
2 4 6 590.54 17.51 25.12 0.0
3 4 6 34.28 3.80 6.23 180.0
4 4 6 853.33 25.84 23.97 0.0
5 4 6 397.75 16.07 20.80 180.0
6 4 6 274.58 9.51 17.14 0.0
7 4 6 4.68 3.12 2.54 180.0
8 4 6 74.22 7.81 8.37 0.0
9 4 6 70.60 18.20 8.41 180.0
-5 5 6 54.37 10.54 6.50 180.0
-4 5 6 42.58 7.50 6.67 0.0
-3 5 6 32.60 5.41 6.24 180.0
-2 5 6 385.64 19.69 19.09 0.0
-1 5 6 244.69 13.49 15.73 180.0
0 5 6 189.07 11.27 13.42 0.0
1 5 6 254.89 17.09 12.00 180.0
2 5 6 130.35 6.77 11.44 180.0
3 5 6 35.04 4.53 7.06 180.0
4 5 6 196.04 12.02 15.33 0.0
5 5 6 686.85 27.93 22.55 180.0
6 5 6 50.16 6.46 7.38 180.0
7 5 6 5.20 3.23 1.73 180.0
8 5 6 99.43 11.05 9.54 0.0
9 5 6 22.82 6.85 3.40 180.0
-4 6 6 15.32 7.01 3.79 0.0
-3 6 6 38.27 8.35 5.26 180.0
-2 6 6 1.84 3.28 1.76 0.0
-1 6 6 117.61 9.16 10.57 180.0
0 6 6 231.23 9.09 14.99 0.0
1 6 6 17.84 3.00 4.71 180.0
2 6 6 3.76 5.30 0.84 180.0
3 6 6 9.42 4.55 1.82 0.0
4 6 6 3.33 3.86 0.75 180.0
5 6 6 5.31 2.52 0.85 0.0
6 6 6 6.40 2.97 0.93 0.0
7 6 6 16.94 4.09 4.92 180.0
8 6 6 12.01 4.20 4.16 0.0
-3 7 6 38.70 9.21 6.47 180.0
-2 7 6 32.87 10.46 4.71 0.0
-1 7 6 20.84 5.04 4.16 0.0
0 7 6 38.94 8.90 4.39 0.0
1 7 6 86.70 6.08 8.59 180.0
2 7 6 6.26 3.49 1.04 0.0
3 7 6 3.89 4.37 1.37 180.0
4 7 6 80.48 7.41 9.17 0.0
5 7 6 33.09 6.79 5.84 0.0
6 7 6 88.07 8.19 9.60 180.0
7 7 6 4.39 3.86 2.84 180.0
8 7 6 19.15 4.59 3.68 0.0
-2 8 6 13.79 11.32 3.15 0.0
-1 8 6 0.59 4.95 0.20 180.0
0 8 6 13.34 9.15 2.96 0.0
1 8 6 26.75 6.66 5.19 180.0
2 8 6 9.17 2.57 2.05 0.0
3 8 6 42.31 6.70 7.48 180.0
4 8 6 70.10 11.34 7.31 0.0
5 8 6 0.35 4.42 0.18 0.0
6 8 6 1.09 3.30 0.31 180.0
7 8 6 10.60 3.89 2.76 180.0
8 8 6 21.18 5.07 4.23 0.0
-1 9 6 3.08 5.99 1.94 180.0
0 9 6 6.32 6.40 2.26 0.0
1 9 6 43.23 7.32 6.20 180.0
2 9 6 96.28 10.41 10.00 0.0
3 9 6 6.21 2.22 2.66 180.0
4 9 6 16.43 5.75 4.37 0.0
5 9 6 68.88 7.79 8.81 180.0
6 9 6 33.16 6.13 6.25 0.0
7 9 6 12.32 3.71 2.99 180.0
1 10 6 30.20 8.38 4.62 180.0
2 10 6 29.51 5.85 5.74 0.0
3 10 6 27.80 5.09 5.28 180.0
4 10 6 13.45 4.61 4.58 0.0
5 10 6 54.08 8.89 8.20 180.0
6 10 6 105.79 14.42 10.18 0.0
-5 -9 7 1.61 7.28 1.13 0.0
-4 -9 7 3.49 3.89 1.18 180.0
-3 -9 7 10.08 5.89 1.21 180.0
-2 -9 7 0.00 4.56 2.01 0.0
-1 -9 7 37.55 10.65 5.30 180.0
0 -9 7 6.80 6.80 2.00 180.0
-6 -8 7 4.04 5.91 1.13 0.0
-5 -8 7 3.03 18.72 0.37 180.0
-4 -8 7 15.15 5.17 4.75 180.0
-3 -8 7 6.65 3.77 2.34 180.0
-2 -8 7 202.76 16.81 13.38 0.0
-1 -8 7 7.49 4.00 2.61 0.0
0 -8 7 6.33 3.28 3.09 0.0
1 -8 7 6.30 8.83 3.37 180.0
2 -8 7 57.93 16.83 6.67 0.0
-6 -7 7 67.59 10.89 7.98 0.0
-5 -7 7 20.06 4.42 3.96 180.0
-4 -7 7 82.74 11.10 9.08 0.0
-3 -7 7 12.76 7.64 4.41 180.0
-2 -7 7 7.91 6.17 1.79 180.0
-1 -7 7 144.97 14.20 12.32 180.0
0 -7 7 42.65 7.87 5.48 0.0
1 -7 7 73.37 10.45 9.84 180.0
2 -7 7 71.45 9.60 8.54 0.0
3 -7 7 34.75 7.80 5.61 180.0
-7 -6 7 25.37 6.47 5.58 180.0
-6 -6 7 13.56 3.63 2.84 0.0
-5 -6 7 235.52 26.47 15.59 180.0
-4 -6 7 337.33 32.46 19.19 0.0
-3 -6 7 127.28 10.19 11.14 180.0
-2 -6 7 172.74 8.10 12.63 0.0
-1 -6 7 54.14 7.77 6.86 180.0
0 -6 7 68.50 10.21 8.68 0.0
1 -6 7 28.74 4.87 5.45 180.0
2 -6 7 244.63 19.44 16.83 0.0
3 -6 7 83.09 7.32 9.62 180.0
4 -6 7 9.85 4.95 3.05 0.0
-7 -5 7 5.63 6.46 1.03 180.0
-6 -5 7 63.78 8.80 8.28 0.0
-5 -5 7 563.35 73.90 21.55 180.0
-4 -5 7 217.70 16.04 14.64 0.0
-3 -5 7 106.37 9.03 11.28 180.0
-2 -5 7 409.33 19.69 19.86 0.0
-1 -5 7 603.97 32.96 24.29 180.0
0 -5 7 93.18 8.11 9.57 0.0
1 -5 7 50.08 6.16 6.33 180.0
2 -5 7 107.00 5.95 10.13 0.0
3 -5 7 48.71 8.30 7.58 180.0
4 -5 7 0.00 2.47 1.16 0.0
5 -5 7 49.26 9.54 6.63 180.0
-7 -4 7 1.36 3.23 1.06 180.0
-6 -4 7 131.84 13.52 12.17 0.0
-5 -4 7 304.19 20.80 17.26 180.0
-4 -4 7 42.15 5.36 5.41 0.0
-3 -4 7 108.86 6.85 11.22 180.0
-2 -4 7 498.49 17.19 21.85 0.0
-1 -4 7 688.49 24.74 25.59 180.0
0 -4 7 4.83 3.75 3.31 0.0
1 -4 7 203.51 12.19 13.70 180.0
2 -4 7 11.25 2.07 3.57 0.0
3 -4 7 34.26 4.54 5.27 0.0
4 -4 7 66.46 8.88 8.32 0.0
5 -4 7 14.73 5.50 4.07 180.0
6 -4 7 0.00 6.53 0.85 180.0
-7 -3 7 3.38 3.33 1.55 180.0
-6 -3 7 1.82 2.98 1.34 0.0
-5 -3 7 62.02 7.34 7.61 180.0
-4 -3 7 54.34 6.09 7.09 0.0
-3 -3 7 6.86 1.57 2.22 0.0
-2 -3 7 148.27 6.43 12.87 0.0
-1 -3 7 740.71 25.55 27.41 180.0
0 -3 7 237.17 9.54 14.84 0.0
1 -3 7 2.18 1.17 2.66 180.0
2 -3 7 133.80 6.64 11.67 180.0
3 -3 7 16.36 1.87 3.86 180.0
4 -3 7 26.64 3.54 5.23 0.0
5 -3 7 3.09 1.95 2.03 180.0
6 -3 7 3.55 3.38 2.46 180.0
-7 -2 7 5.99 5.05 1.59 180.0
-6 -2 7 45.48 6.58 6.52 0.0
-5 -2 7 24.13 3.83 5.32 0.0
-4 -2 7 41.12 4.45 7.18 180.0
-3 -2 7 11.87 2.40 2.71 0.0
-2 -2 7 416.05 13.05 17.08 0.0
-1 -2 7 3.24 1.24 0.90 0.0
0 -2 7 61.96 4.07 8.80 0.0
1 -2 7 54.18 3.96 6.53 180.0
2 -2 7 146.72 7.59 12.69 0.0
3 -2 7 11.13 1.62 3.80 180.0
4 -2 7 32.23 4.72 5.78 180.0
5 -2 7 28.24 3.41 6.17 180.0
6 -2 7 1.95 3.79 0.51 180.0
7 -2 7 0.11 4.34 1.43 180.0
-7 -1 7 0.93 3.21 2.11 180.0
-6 -1 7 1.66 3.88 1.58 0.0
-5 -1 7 106.67 7.82 11.28 0.0
-4 -1 7 3.76 3.11 2.65 180.0
-3 -1 7 782.83 24.07 28.50 180.0
-2 -1 7 3.42 1.11 0.73 180.0
-1 -1 7 1827.20 48.85 34.64 0.0
0 -1 7 10.49 3.73 2.05 180.0
1 -1 7 1006.89 29.53 32.58 180.0
2 -1 7 833.98 24.30 30.10 0.0
3 -1 7 386.33 17.88 19.96 180.0
4 -1 7 178.52 12.62 12.80 0.0
5 -1 7 25.26 5.81 4.89 0.0
6 -1 7 35.91 6.78 5.73 0.0
7 -1 7 41.19 8.27 5.96 180.0
-7 0 7 34.89 6.56 5.72 180.0
-6 0 7 1.10 2.84 0.35 180.0
-5 0 7 22.56 5.28 4.79 180.0
-4 0 7 1.32 4.76 0.49 0.0
-3 0 7 14.76 2.93 4.00 180.0
-2 0 7 658.99 18.29 26.79 0.0
-1 0 7 31.55 2.60 4.11 0.0
0 0 7 340.00 9.60 15.90 0.0
1 0 7 150.28 4.06 12.85 180.0
2 0 7 2542.24 73.86 48.93 0.0
3 0 7 333.00 17.97 18.05 180.0
4 0 7 429.97 16.42 18.99 0.0
5 0 7 614.51 30.25 24.75 180.0
6 0 7 251.22 21.03 15.22 0.0
7 0 7 18.17 5.01 5.55 180.0
8 0 7 0.42 4.65 1.74 0.0
-6 1 7 109.14 11.38 9.72 0.0
-5 1 7 172.47 12.36 13.10 180.0
-4 1 7 68.95 8.07 9.24 0.0
-3 1 7 19.89 2.49 3.39 180.0
-2 1 7 72.81 5.51 9.23 0.0
-1 1 7 2377.69 63.44 48.81 180.0
0 1 7 107.00 6.63 10.65 180.0
1 1 7 2781.99 37.75 44.03 180.0
2 1 7 3009.54 83.34 55.58 0.0
3 1 7 179.28 9.16 14.19 180.0
4 1 7 161.62 9.83 13.72 0.0
5 1 7 989.83 62.86 30.86 180.0
6 1 7 833.53 51.57 28.38 0.0
7 1 7 44.93 7.94 6.96 180.0
8 1 7 36.24 7.67 5.06 0.0
-6 2 7 58.72 8.36 7.40 0.0
-5 2 7 272.39 20.03 16.29 180.0
-4 2 7 169.26 11.42 12.97 0.0
-3 2 7 207.31 11.32 14.73 180.0
-2 2 7 487.08 15.16 22.37 0.0
-1 2 7 441.96 13.86 21.15 180.0
0 2 7 198.77 7.74 14.86 0.0
1 2 7 1070.86 29.42 32.16 180.0
2 2 7 1665.30 50.93 36.16 0.0
3 2 7 101.54 6.35 11.49 180.0
4 2 7 45.77 3.52 6.83 0.0
5 2 7 842.54 86.48 32.45 180.0
6 2 7 534.29 33.21 23.52 0.0
7 2 7 3.70 4.44 1.68 180.0
8 2 7 70.80 12.34 7.18 0.0
-6 3 7 42.08 6.52 6.68 0.0
-5 3 7 76.79 10.99 8.38 180.0
-4 3 7 99.42 7.99 10.30 0.0
-3 3 7 99.12 8.86 10.20 180.0
-2 3 7 622.93 24.29 24.46 0.0
-1 3 7 350.80 14.10 19.54 180.0
0 3 7 489.87 18.07 21.41 0.0
1 3 7 343.47 12.63 20.43 180.0
2 3 7 38.38 2.89 6.62 180.0
3 3 7 361.67 14.56 17.24 180.0
4 3 7 261.38 10.50 16.27 0.0
5 3 7 164.67 10.75 13.79 180.0
6 3 7 2.09 2.78 1.18 180.0
7 3 7 157.05 11.24 12.32 180.0
8 3 7 36.20 10.75 6.36 0.0
-5 4 7 41.95 7.61 5.41 180.0
-4 4 7 2.30 2.04 2.04 0.0
-3 4 7 114.98 8.20 10.42 180.0
-2 4 7 255.98 10.03 15.95 0.0
-1 4 7 152.40 8.82 12.50 180.0
0 4 7 35.89 11.10 6.22 0.0
1 4 7 67.07 5.56 8.70 180.0
2 4 7 35.96 2.96 7.91 0.0
3 4 7 10.51 2.00 3.46 180.0
4 4 7 63.84 9.28 6.47 0.0
5 4 7 3.87 4.54 1.51 0.0
6 4 7 21.20 3.25 4.99 180.0
7 4 7 2.96 3.59 1.80 180.0
8 4 7 56.57 11.40 7.85 0.0
9 4 7 15.39 21.86 3.21 180.0
-4 5 7 7.62 3.33 0.69 0.0
-3 5 7 47.02 6.73 6.13 180.0
-2 5 7 89.58 8.09 9.02 0.0
-1 5 7 22.56 4.85 4.13 180.0
0 5 7 229.29 10.72 15.72 0.0
1 5 7 33.21 5.74 1.23 180.0
2 5 7 18.45 3.44 4.87 180.0
3 5 7 15.20 2.45 4.60 0.0
4 5 7 493.13 19.63 23.33 0.0
5 5 7 6.85 3.06 2.08 180.0
6 5 7 219.47 15.07 14.82 180.0
7 5 7 0.88 2.76 0.25 180.0
8 5 7 5.55 5.06 2.82 0.0
-4 6 7 0.00 4.76 1.60 0.0
-3 6 7 4.53 4.39 0.78 180.0
-2 6 7 0.75 2.54 0.23 180.0
-1 6 7 26.51 15.77 3.97 180.0
0 6 7 37.32 4.48 6.07 0.0
1 6 7 129.67 8.89 11.91 180.0
2 6 7 65.08 43.67 6.98 0.0
3 6 7 102.97 9.01 11.47 180.0
4 6 7 33.79 4.83 5.81 180.0
5 6 7 8.74 2.38 2.78 0.0
6 6 7 190.05 15.25 12.05 0.0
7 6 7 4.28 3.30 2.27 180.0
8 6 7 18.47 4.59 3.78 0.0
-3 7 7 37.72 7.29 5.76 180.0
-2 7 7 4.32 4.62 1.55 180.0
-1 7 7 7.93 5.36 3.37 0.0
0 7 7 21.07 8.94 3.48 0.0
1 7 7 114.34 8.25 11.70 180.0
2 7 7 372.01 19.32 20.06 0.0
3 7 7 7.84 3.09 1.32 180.0
4 7 7 12.46 2.97 3.64 0.0
5 7 7 85.99 9.44 9.51 180.0
6 7 7 79.74 8.46 9.06 0.0
7 7 7 19.76 4.92 3.76 180.0
8 7 7 0.00 3.33 1.17 0.0
-2 8 7 42.68 7.81 5.42 0.0
-1 8 7 0.00 2.77 0.90 180.0
0 8 7 7.95 7.09 1.29 0.0
1 8 7 122.15 12.34 10.97 180.0
2 8 7 17.14 4.05 4.05 0.0
3 8 7 86.34 7.82 8.76 180.0
4 8 7 73.04 9.50 9.40 0.0
5 8 7 198.08 22.57 14.35 180.0
6 8 7 90.56 9.83 8.77 0.0
7 8 7 0.00 3.84 1.73 180.0
8 8 7 36.01 5.49 4.86 0.0
0 9 7 22.47 6.04 4.22 0.0
1 9 7 29.68 6.11 4.90 180.0
2 9 7 37.68 5.18 5.84 0.0
3 9 7 4.05 5.28 0.58 180.0
4 9 7 82.68 8.11 9.41 0.0
5 9 7 208.08 20.49 14.11 180.0
6 9 7 3.55 5.34 2.80 0.0
7 9 7 24.99 5.03 4.80 180.0
2 10 7 0.92 4.29 2.45 0.0
3 10 7 13.70 4.25 3.67 180.0
4 10 7 48.03 8.55 6.07 0.0
5 10 7 22.06 10.94 3.60 180.0
-4 -9 8 43.50 14.23 5.85 0.0
-3 -9 8 35.82 7.18 4.91 180.0
-2 -9 8 1.18 4.61 0.45 0.0
-1 -9 8 5.69 3.79 2.41 180.0
0 -9 8 17.50 7.37 1.91 0.0
-5 -8 8 85.26 15.54 8.93 180.0
-4 -8 8 24.02 7.74 5.19 0.0
-3 -8 8 13.54 7.63 5.77 180.0
-2 -8 8 122.38 16.10 10.28 0.0
-1 -8 8 81.56 10.77 7.75 180.0
0 -8 8 1.72 2.33 2.76 0.0
1 -8 8 14.32 7.60 2.98 180.0
2 -8 8 45.20 13.08 6.31 0.0
-6 -7 8 52.07 14.47 6.85 0.0
-5 -7 8 234.55 30.14 15.15 180.0
-4 -7 8 159.47 13.54 11.48 0.0
-3 -7 8 0.02 5.45 0.06 0.0
-2 -7 8 120.62 10.29 10.46 0.0
-1 -7 8 159.02 13.45 12.39 180.0
0 -7 8 87.01 7.40 9.45 0.0
1 -7 8 53.91 7.70 7.45 180.0
2 -7 8 21.73 7.30 5.08 0.0
3 -7 8 6.61 3.07 2.70 180.0
-7 -6 8 0.00 3.26 0.08 180.0
-6 -6 8 42.12 7.33 5.90 0.0
-5 -6 8 147.01 12.53 12.63 180.0
-4 -6 8 131.66 10.77 11.43 0.0
-3 -6 8 155.98 14.93 11.21 180.0
-2 -6 8 0.66 2.54 0.94 0.0
-1 -6 8 449.55 28.28 21.03 180.0
0 -6 8 62.15 8.58 7.59 0.0
1 -6 8 20.43 4.24 4.15 180.0
2 -6 8 26.72 4.24 5.66 0.0
3 -6 8 0.00 1.90 0.04 0.0
4 -6 8 39.74 8.01 4.87 0.0
-7 -5 8 1.75 5.45 1.13 180.0
-6 -5 8 9.70 5.53 2.72 0.0
-5 -5 8 41.76 6.29 5.40 180.0
-4 -5 8 31.12 3.79 6.13 0.0
-3 -5 8 3.18 2.66 1.94 0.0
-2 -5 8 614.12 29.44 24.26 0.0
-1 -5 8 95.15 9.91 10.01 180.0
0 -5 8 61.34 6.24 7.84 0.0
1 -5 8 0.01 1.36 0.17 0.0
2 -5 8 0.30 4.00 0.79 180.0
3 -5 8 133.21 9.61 11.73 180.0
4 -5 8 0.46 2.82 0.89 180.0
5 -5 8 0.00 5.66 1.80 0.0
-7 -4 8 7.16 4.66 1.52 180.0
-6 -4 8 37.01 6.34 6.48 0.0
-5 -4 8 2.90 2.35 1.25 0.0
-4 -4 8 83.49 7.01 8.16 180.0
-3 -4 8 140.83 8.66 12.75 180.0
-2 -4 8 83.39 5.98 9.34 0.0
-1 -4 8 10.79 2.70 2.77 180.0
0 -4 8 16.66 3.07 3.67 0.0
1 -4 8 74.06 5.26 8.74 180.0
2 -4 8 55.20 4.96 7.20 0.0
3 -4 8 0.81 1.41 0.37 180.0
4 -4 8 17.77 4.34 5.57 0.0
5 -4 8 4.20 2.64 1.97 180.0
6 -4 8 33.69 10.17 4.64 180.0
-7 -3 8 30.62 6.82 5.57 180.0
-6 -3 8 3.24 3.72 1.81 180.0
-5 -3 8 16.65 3.91 4.42 0.0
-4 -3 8 65.80 7.67 8.33 0.0
-3 -3 8 2.55 2.25 0.81 180.0
-2 -3 8 27.98 3.71 5.76 0.0
-1 -3 8 5.85 1.93 2.64 180.0
0 -3 8 30.96 3.09 6.05 0.0
1 -3 8 34.91 4.50 6.21 180.0
2 -3 8 151.85 8.99 11.81 0.0
3 -3 8 124.02 11.10 11.02 180.0
4 -3 8 130.92 10.87 11.50 0.0
5 -3 8 0.33 1.32 0.53 0.0
6 -3 8 36.75 9.10 4.98 0.0
-7 -2 8 26.15 5.34 4.15 180.0
-6 -2 8 3.91 4.28 1.64 0.0
-5 -2 8 114.86 9.68 10.18 180.0
-4 -2 8 0.23 2.28 0.73 0.0
-3 -2 8 12.44 1.77 3.60 180.0
-2 -2 8 0.44 4.37 0.33 0.0
-1 -2 8 24.04 2.46 6.30 180.0
0 -2 8 343.86 12.83 17.74 0.0
1 -2 8 169.14 8.83 14.13 180.0
2 -2 8 1275.25 42.13 35.61 0.0
3 -2 8 92.07 5.99 8.73 180.0
4 -2 8 49.88 5.86 7.22 180.0
5 -2 8 497.80 40.82 21.27 180.0
6 -2 8 194.97 16.73 14.31 0.0
7 -2 8 33.80 8.36 4.56 180.0
-7 -1 8 1.87 3.79 0.15 180.0
-6 -1 8 72.15 8.33 8.98 0.0
-5 -1 8 58.64 7.80 7.61 180.0
-4 -1 8 135.85 5.71 12.57 0.0
-3 -1 8 155.18 9.20 12.77 180.0
-2 -1 8 51.19 4.48 7.54 0.0
-1 -1 8 686.33 45.82 22.16 180.0
0 -1 8 372.28 13.67 17.90 180.0
1 -1 8 1208.10 35.66 32.67 180.0
2 -1 8 1618.32 51.37 40.72 0.0
3 -1 8 296.62 12.38 17.32 180.0
4 -1 8 185.66 13.04 13.62 0.0
5 -1 8 68.53 9.67 8.27 180.0
6 -1 8 368.12 41.22 19.36 0.0
7 -1 8 28.99 7.53 5.77 180.0
-6 0 8 29.39 5.16 5.95 0.0
-5 0 8 176.25 12.47 13.71 180.0
-4 0 8 11.73 3.40 3.28 0.0
-3 0 8 208.36 11.90 14.90 180.0
-2 0 8 1554.95 43.13 38.51 0.0
-1 0 8 245.90 9.27 15.74 180.0
0 0 8 74.41 4.95 7.56 0.0
1 0 8 461.23 17.13 22.46 180.0
2 0 8 325.00 12.18 18.93 0.0
3 0 8 495.96 17.91 23.13 180.0
4 0 8 91.55 7.24 9.51 0.0
5 0 8 779.64 41.17 27.19 180.0
6 0 8 155.58 15.27 12.11 0.0
7 0 8 20.13 5.48 4.64 180.0
8 0 8 5.84 3.88 4.06 0.0
-6 1 8 84.50 12.25 9.01 0.0
-5 1 8 166.57 17.10 14.05 180.0
-4 1 8 81.11 7.22 8.76 0.0
-3 1 8 21.39 5.29 4.89 0.0
-2 1 8 797.60 24.80 28.23 0.0
-1 1 8 1469.09 40.51 37.38 180.0
0 1 8 399.89 14.63 19.33 0.0
1 1 8 279.07 10.57 15.19 180.0
2 1 8 37.49 3.23 7.58 0.0
3 1 8 27.17 2.49 5.46 180.0
4 1 8 334.37 13.84 17.71 0.0
5 1 8 359.35 18.45 18.85 180.0
6 1 8 36.01 8.16 5.77 0.0
7 1 8 53.88 5.55 7.18 180.0
8 1 8 21.85 6.91 4.82 0.0
-6 2 8 13.02 7.43 4.00 0.0
-5 2 8 65.09 7.33 8.09 180.0
-4 2 8 32.07 5.52 6.02 0.0
-3 2 8 132.94 6.82 10.79 180.0
-2 2 8 343.62 15.15 18.62 0.0
-1 2 8 417.66 15.70 20.27 180.0
0 2 8 87.92 6.04 11.21 0.0
1 2 8 98.91 6.42 10.39 180.0
2 2 8 596.44 23.19 21.82 0.0
3 2 8 49.73 3.77 7.63 180.0
4 2 8 19.33 2.62 5.30 0.0
5 2 8 54.47 6.82 6.79 180.0
6 2 8 6.27 4.68 1.85 0.0
7 2 8 6.45 4.58 1.63 180.0
8 2 8 44.12 8.90 5.87 0.0
-5 3 8 0.00 2.87 0.71 0.0
-4 3 8 51.94 7.53 6.43 0.0
-3 3 8 110.60 8.62 12.08 180.0
-2 3 8 25.72 3.91 4.85 0.0
-1 3 8 52.42 7.98 7.44 180.0
0 3 8 999.68 30.04 32.41 0.0
1 3 8 0.00 1.54 0.89 0.0
2 3 8 56.36 4.22 8.08 0.0
3 3 8 192.54 8.20 11.30 180.0
4 3 8 299.77 15.63 16.85 0.0
5 3 8 70.61 5.99 9.17 0.0
6 3 8 2.02 3.39 1.05 0.0
7 3 8 69.61 9.86 8.10 180.0
8 3 8 19.55 6.78 2.97 0.0
-5 4 8 5.22 3.23 1.27 180.0
-4 4 8 1.66 2.64 0.83 0.0
-3 4 8 37.84 6.45 6.65 180.0
-2 4 8 101.77 6.16 9.89 0.0
-1 4 8 13.22 2.28 4.23 180.0
0 4 8 38.63 6.95 5.31 180.0
1 4 8 522.55 25.73 22.95 180.0
2 4 8 297.12 10.23 16.75 0.0
3 4 8 400.79 12.69 21.52 180.0
4 4 8 20.09 2.41 3.77 180.0
5 4 8 11.75 2.88 3.20 0.0
6 4 8 46.58 6.25 7.86 0.0
7 4 8 19.08 6.39 3.27 180.0
8 4 8 25.12 10.20 4.87 0.0
-4 5 8 0.00 3.36 0.90 0.0
-3 5 8 53.16 6.34 6.49 180.0
-2 5 8 26.94 8.54 4.27 0.0
-1 5 8 8.26 1.84 2.52 180.0
0 5 8 19.32 3.45 4.10 0.0
1 5 8 357.63 33.62 16.10 180.0
2 5 8 303.55 12.25 18.46 0.0
3 5 8 78.34 5.32 10.35 0.0
4 5 8 186.90 8.94 14.82 0.0
5 5 8 683.64 28.06 22.14 180.0
6 5 8 39.96 5.11 5.78 0.0
7 5 8 9.64 4.53 3.43 0.0
8 5 8 1.59 3.64 2.36 0.0
-3 6 8 2.10 1.49 2.07 0.0
-2 6 8 19.89 4.01 4.83 0.0
-1 6 8 31.97 5.36 4.09 180.0
0 6 8 51.48 5.90 7.89 0.0
1 6 8 204.47 7.92 14.82 180.0
2 6 8 14.80 3.88 3.15 0.0
3 6 8 50.02 6.00 7.69 180.0
4 6 8 0.71 2.68 0.48 0.0
5 6 8 535.55 49.75 24.74 180.0
6 6 8 114.41 10.17 10.03 0.0
7 6 8 2.95 3.82 2.13 180.0
8 6 8 22.74 5.26 4.15 0.0
-2 7 8 0.40 4.60 0.45 0.0
-1 7 8 1.86 2.93 2.03 180.0
0 7 8 12.16 3.29 2.99 0.0
1 7 8 42.94 5.79 6.40 180.0
2 7 8 192.33 13.02 14.68 0.0
3 7 8 29.63 7.55 3.18 180.0
4 7 8 67.49 8.14 7.77 0.0
5 7 8 52.73 6.88 7.00 180.0
6 7 8 72.17 9.18 9.18 0.0
7 7 8 54.50 6.98 5.99 180.0
8 7 8 28.79 6.02 4.83 0.0
-1 8 8 5.82 8.55 2.55 180.0
0 8 8 0.00 5.48 0.77 0.0
1 8 8 17.15 4.50 3.98 180.0
2 8 8 6.34 3.92 3.96 0.0
3 8 8 34.98 5.82 6.04 180.0
4 8 8 73.78 8.96 8.15 0.0
5 8 8 52.68 5.83 7.39 180.0
6 8 8 20.67 5.48 4.31 0.0
7 8 8 11.39 5.29 3.54 180.0
0 9 8 27.38 6.87 3.35 0.0
1 9 8 21.94 6.10 4.00 180.0
2 9 8 4.32 3.84 0.89 0.0
3 9 8 6.56 3.09 2.64 180.0
4 9 8 42.07 6.20 6.70 0.0
5 9 8 17.89 4.78 3.58 180.0
6 9 8 0.00 3.73 0.32 0.0
7 9 8 19.81 5.34 3.83 180.0
2 10 8 14.30 4.87 3.25 0.0
3 10 8 8.87 3.77 2.59 180.0
4 10 8 11.74 4.42 2.83 0.0
5 10 8 0.87 5.15 1.54 180.0
-3 -9 9 21.69 6.89 4.33 180.0
-2 -9 9 26.37 7.10 4.14 0.0
-1 -9 9 1.89 3.85 2.22 180.0
-5 -8 9 39.05 9.40 5.71 180.0
-4 -8 9 16.18 5.65 4.09 0.0
-3 -8 9 48.69 8.72 5.92 180.0
-2 -8 9 15.59 5.46 4.44 0.0
-1 -8 9 176.59 36.25 13.13 180.0
0 -8 9 10.31 3.74 2.74 0.0
1 -8 9 0.05 4.00 1.46 180.0
-6 -7 9 16.54 6.81 3.44 0.0
-5 -7 9 64.88 11.66 8.39 180.0
-4 -7 9 8.66 3.87 2.88 0.0
-3 -7 9 13.72 4.40 5.22 0.0
-2 -7 9 291.97 46.70 16.83 0.0
-1 -7 9 51.01 9.05 6.80 180.0
0 -7 9 79.53 13.86 6.79 0.0
1 -7 9 4.10 2.11 2.51 180.0
2 -7 9 5.80 4.28 1.33 0.0
3 -7 9 7.44 5.77 3.84 180.0
-6 -6 9 21.34 4.51 3.38 0.0
-5 -6 9 2.29 2.31 1.55 180.0
-4 -6 9 71.91 10.62 7.36 0.0
-3 -6 9 151.29 14.98 12.47 180.0
-2 -6 9 27.91 3.46 5.73 180.0
-1 -6 9 64.58 9.44 7.52 180.0
0 -6 9 55.31 8.02 7.69 0.0
1 -6 9 28.76 8.91 6.14 180.0
2 -6 9 37.26 5.56 6.47 0.0
3 -6 9 2.56 4.95 0.74 180.0
4 -6 9 10.79 4.01 2.75 0.0
-6 -5 9 0.00 3.61 1.93 180.0
-5 -5 9 2.23 2.41 1.80 180.0
-4 -5 9 77.42 9.70 9.05 0.0
-3 -5 9 3.62 3.90 1.60 180.0
-2 -5 9 67.05 9.58 7.98 0.0
-1 -5 9 58.01 8.33 7.75 180.0
0 -5 9 53.20 7.58 6.99 0.0
1 -5 9 0.16 1.29 0.10 0.0
2 -5 9 51.08 6.08 6.67 0.0
3 -5 9 132.72 13.90 12.20 180.0
4 -5 9 15.29 5.08 3.08 0.0
5 -5 9 0.00 8.79 2.50 0.0
-7 -4 9 0.32 3.28 2.08 180.0
-6 -4 9 19.57 5.72 5.57 0.0
-5 -4 9 36.52 6.16 5.30 180.0
-4 -4 9 5.21 2.52 1.79 180.0
-3 -4 9 130.55 10.01 11.17 180.0
-2 -4 9 56.87 4.90 8.56 0.0
-1 -4 9 0.00 2.63 0.75 0.0
0 -4 9 22.73 6.11 5.67 0.0
1 -4 9 136.73 9.17 11.92 180.0
2 -4 9 198.75 7.64 14.49 0.0
3 -4 9 73.88 7.95 7.61 180.0
4 -4 9 0.00 1.22 0.33 0.0
5 -4 9 66.81 11.21 7.93 180.0
6 -4 9 41.42 16.26 3.25 0.0
-7 -3 9 9.03 6.08 2.31 180.0
-6 -3 9 12.05 5.15 3.98 0.0
-5 -3 9 50.54 7.95 6.77 180.0
-4 -3 9 48.35 5.62 7.04 0.0
-3 -3 9 35.87 7.86 4.07 180.0
-2 -3 9 60.75 5.32 7.25 0.0
-1 -3 9 608.59 18.90 24.71 180.0
0 -3 9 71.02 6.76 8.10 180.0
1 -3 9 189.17 9.39 13.71 180.0
2 -3 9 190.34 11.03 13.21 0.0
3 -3 9 24.05 3.86 4.16 180.0
4 -3 9 212.33 14.66 14.68 0.0
5 -3 9 52.87 6.16 7.86 180.0
6 -3 9 64.66 12.68 8.70 0.0
-7 -2 9 12.06 8.81 2.59 180.0
-6 -2 9 12.82 5.62 4.20 0.0
-5 -2 9 109.76 11.93 10.79 180.0
-4 -2 9 67.32 7.61 8.23 0.0
-3 -2 9 23.13 3.66 4.70 0.0
-2 -2 9 495.43 19.46 18.98 0.0
-1 -2 9 157.57 7.81 11.66 180.0
0 -2 9 262.33 10.45 15.61 0.0
1 -2 9 150.93 6.90 13.10 180.0
2 -2 9 299.01 13.68 17.58 0.0
3 -2 9 85.22 5.17 10.18 180.0
4 -2 9 20.94 3.98 4.92 180.0
5 -2 9 393.25 38.47 19.79 180.0
6 -2 9 133.15 17.22 11.75 0.0
7 -2 9 11.46 5.14 4.44 180.0
-6 -1 9 42.36 5.71 6.60 0.0
-5 -1 9 126.92 9.43 11.49 180.0
-4 -1 9 81.55 7.32 8.72 0.0
-3 -1 9 33.89 4.78 5.58 180.0
-2 -1 9 107.65 6.04 11.02 0.0
-1 -1 9 624.78 17.97 21.53 180.0
0 -1 9 112.76 6.18 10.38 0.0
1 -1 9 55.30 4.14 8.31 180.0
2 -1 9 548.20 18.73 23.64 0.0
3 -1 9 273.82 10.12 16.49 180.0
4 -1 9 31.11 6.31 4.83 0.0
5 -1 9 48.04 7.37 6.68 180.0
6 -1 9 89.69 16.31 9.41 0.0
7 -1 9 26.10 8.11 5.02 180.0
-6 0 9 9.85 5.05 3.28 0.0
-5 0 9 26.31 5.54 5.35 180.0
-4 0 9 14.12 2.92 2.91 0.0
-3 0 9 171.64 9.20 12.84 180.0
-2 0 9 840.63 26.02 29.05 0.0
-1 0 9 281.59 11.20 16.56 180.0
0 0 9 226.00 9.02 14.79 0.0
1 0 9 0.59 2.29 1.60 0.0
2 0 9 352.69 13.97 19.58 0.0
3 0 9 501.89 24.03 22.01 180.0
4 0 9 642.75 48.47 24.30 0.0
5 0 9 0.05 2.77 0.43 0.0
6 0 9 5.79 3.56 1.93 0.0
7 0 9 64.54 8.24 6.45 180.0
8 0 9 13.90 5.44 3.19 0.0
-6 1 9 15.27 4.94 3.77 0.0
-5 1 9 61.95 5.22 7.43 180.0
-4 1 9 41.23 4.76 6.69 0.0
-3 1 9 9.54 2.88 3.72 180.0
-2 1 9 102.47 6.41 9.94 0.0
-1 1 9 852.81 23.89 30.04 180.0
0 1 9 534.80 15.39 23.19 0.0
1 1 9 66.46 5.46 7.38 180.0
2 1 9 161.59 6.75 13.50 0.0
3 1 9 461.23 13.97 22.60 180.0
4 1 9 72.64 8.47 8.04 0.0
5 1 9 23.67 5.01 3.70 180.0
6 1 9 94.01 10.95 8.82 0.0
7 1 9 76.82 7.23 7.69 180.0
8 1 9 32.53 8.43 3.98 0.0
-6 2 9 10.90 4.32 3.26 0.0
-5 2 9 50.49 5.99 6.39 180.0
-4 2 9 25.94 5.00 5.35 0.0
-3 2 9 69.02 7.73 8.30 180.0
-2 2 9 113.78 10.17 12.02 0.0
-1 2 9 185.55 9.14 13.80 180.0
0 2 9 6.66 2.15 1.70 0.0
1 2 9 795.58 22.47 29.19 180.0
2 2 9 1173.56 32.88 28.37 0.0
3 2 9 1.45 3.37 2.08 180.0
4 2 9 42.01 4.17 6.63 0.0
5 2 9 120.45 13.66 11.91 180.0
6 2 9 82.49 11.33 9.33 0.0
7 2 9 1.90 3.44 0.57 180.0
8 2 9 11.98 7.93 3.63 0.0
-5 3 9 0.00 4.53 0.26 180.0
-4 3 9 81.56 6.51 8.48 0.0
-3 3 9 112.30 8.47 9.66 180.0
-2 3 9 0.46 2.20 2.92 0.0
-1 3 9 33.05 5.76 6.86 180.0
0 3 9 201.98 13.68 13.79 0.0
1 3 9 523.58 14.88 24.70 180.0
2 3 9 50.97 4.39 7.05 0.0
3 3 9 83.86 4.86 7.57 180.0
4 3 9 8.99 2.95 3.43 0.0
5 3 9 255.18 11.16 15.54 180.0
6 3 9 86.16 10.32 9.63 0.0
7 3 9 9.66 6.01 2.58 180.0
8 3 9 23.48 6.68 3.67 0.0
-4 4 9 8.23 4.65 2.26 0.0
-3 4 9 80.03 31.05 4.41 180.0
-2 4 9 103.83 7.57 10.22 0.0
-1 4 9 0.01 1.67 0.04 180.0
0 4 9 42.96 11.17 8.35 0.0
1 4 9 74.87 6.19 7.30 180.0
2 4 9 188.87 9.50 14.14 0.0
3 4 9 144.79 8.41 12.86 180.0
4 4 9 0.05 1.79 0.04 0.0
5 4 9 138.70 6.21 13.14 180.0
6 4 9 13.99 2.71 3.41 0.0
7 4 9 25.45 4.95 5.52 180.0
8 4 9 13.30 13.44 3.17 0.0
-4 5 9 0.32 4.35 0.76 180.0
-3 5 9 27.31 7.24 5.53 180.0
-2 5 9 115.73 8.99 9.13 0.0
-1 5 9 40.36 4.95 6.65 180.0
0 5 9 26.39 4.70 6.24 180.0
1 5 9 116.59 23.92 8.56 180.0
2 5 9 169.19 7.71 14.19 0.0
3 5 9 0.57 2.14 0.40 0.0
4 5 9 173.47 9.95 13.44 0.0
5 5 9 84.22 6.60 8.29 180.0
6 5 9 51.22 7.61 7.14 0.0
7 5 9 0.02 2.42 0.65 0.0
8 5 9 3.29 6.12 2.22 0.0
-3 6 9 4.91 4.14 1.93 0.0
-2 6 9 32.27 6.01 7.29 0.0
-1 6 9 13.64 5.01 4.32 180.0
0 6 9 26.63 5.85 5.99 0.0
1 6 9 42.06 5.81 7.11 180.0
2 6 9 110.68 9.14 9.76 0.0
3 6 9 16.55 3.64 4.31 0.0
4 6 9 13.84 3.89 3.11 0.0
5 6 9 311.14 21.11 18.62 180.0
6 6 9 94.66 7.65 7.89 0.0
7 6 9 3.67 2.95 1.48 180.0
8 6 9 4.17 2.08 2.83 0.0
-2 7 9 1.25 3.76 0.52 180.0
-1 7 9 37.53 7.24 4.95 180.0
0 7 9 6.96 4.69 3.16 0.0
1 7 9 37.35 5.92 5.79 180.0
2 7 9 47.27 6.30 6.38 0.0
3 7 9 120.39 9.74 11.41 180.0
4 7 9 17.47 3.98 4.16 0.0
5 7 9 8.96 4.28 0.59 0.0
6 7 9 64.98 5.50 8.11 0.0
7 7 9 35.61 6.65 5.28 180.0
8 7 9 29.13 11.46 6.90 0.0
-1 8 9 1.97 2.63 2.03 180.0
0 8 9 13.26 5.12 2.62 0.0
1 8 9 3.89 2.88 1.87 180.0
2 8 9 52.62 6.25 7.48 0.0
3 8 9 56.62 5.74 7.28 180.0
4 8 9 24.17 4.82 4.78 0.0
5 8 9 12.47 5.08 4.21 180.0
6 8 9 28.14 5.38 5.91 0.0
7 8 9 24.87 4.66 4.64 180.0
1 9 9 53.39 8.13 5.53 180.0
2 9 9 0.00 3.79 0.58 0.0
3 9 9 26.13 5.96 4.00 180.0
4 9 9 36.77 6.95 6.34 0.0
5 9 9 20.39 5.82 5.02 180.0
6 9 9 7.80 5.52 0.55 0.0
3 10 9 7.31 7.95 1.92 180.0
4 10 9 1.33 3.90 2.42 0.0
-4 -8 10 30.95 12.97 4.87 0.0
-3 -8 10 66.67 13.14 8.59 180.0
-2 -8 10 0.00 5.14 0.95 0.0
-1 -8 10 50.57 9.81 6.33 180.0
0 -8 10 14.08 6.04 4.28 0.0
1 -8 10 0.00 11.92 1.12 180.0
-5 -7 10 50.95 10.51 7.00 180.0
-4 -7 10 5.02 3.47 2.42 0.0
-3 -7 10 1.08 3.73 2.07 0.0
-2 -7 10 91.76 8.29 9.33 0.0
-1 -7 10 76.59 8.72 8.30 180.0
0 -7 10 40.08 8.53 5.72 0.0
1 -7 10 4.76 4.30 2.60 180.0
2 -7 10 0.00 3.74 1.39 0.0
3 -7 10 9.21 5.68 3.08 180.0
-6 -6 10 7.02 5.14 2.98 0.0
-5 -6 10 5.71 2.96 2.84 180.0
-4 -6 10 73.82 7.15 7.49 0.0
-3 -6 10 64.37 10.92 8.43 180.0
-2 -6 10 0.00 3.83 0.87 0.0
-1 -6 10 3.42 3.76 1.93 180.0
0 -6 10 37.53 8.53 6.03 0.0
1 -6 10 59.89 10.12 7.76 180.0
2 -6 10 41.25 5.98 7.41 0.0
3 -6 10 10.29 3.45 2.77 180.0
4 -6 10 0.00 2.02 0.29 0.0
-6 -5 10 1.34 3.67 0.29 180.0
-5 -5 10 12.26 4.47 2.59 180.0
-4 -5 10 53.72 7.73 8.04 0.0
-3 -5 10 34.61 6.08 6.02 180.0
-2 -5 10 3.43 2.83 0.56 180.0
-1 -5 10 174.35 11.46 13.44 180.0
0 -5 10 16.07 4.58 3.12 0.0
1 -5 10 18.38 1.48 3.96 180.0
2 -5 10 58.73 9.28 7.97 0.0
3 -5 10 27.57 6.63 5.47 180.0
4 -5 10 7.15 4.16 2.82 0.0
5 -5 10 2.02 4.76 2.77 180.0
-6 -4 10 6.22 4.19 3.34 0.0
-5 -4 10 12.61 4.75 3.17 180.0
-4 -4 10 25.36 5.03 3.79 0.0
-3 -4 10 3.76 2.60 1.15 0.0
-2 -4 10 268.50 14.18 16.17 0.0
-1 -4 10 1.36 2.15 0.29 180.0
0 -4 10 53.40 4.97 7.43 0.0
1 -4 10 33.28 4.55 6.10 180.0
2 -4 10 69.30 7.74 8.81 0.0
3 -4 10 106.70 10.07 10.70 180.0
4 -4 10 8.34 2.78 2.01 0.0
5 -4 10 11.97 4.91 4.28 180.0
-6 -3 10 14.51 4.26 3.44 0.0
-5 -3 10 63.88 6.31 8.62 180.0
-4 -3 10 0.03 5.68 0.11 180.0
-3 -3 10 33.30 4.87 4.32 180.0
-2 -3 10 87.32 7.60 9.94 0.0
-1 -3 10 283.16 11.82 16.82 180.0
0 -3 10 21.93 2.41 4.43 0.0
1 -3 10 25.76 2.84 4.76 180.0
2 -3 10 133.61 9.70 11.94 0.0
3 -3 10 91.78 5.89 9.28 180.0
4 -3 10 76.29 8.92 8.93 0.0
6 -3 10 15.33 12.48 3.16 0.0
-6 -2 10 3.75 5.08 1.88 0.0
-5 -2 10 86.44 9.51 9.43 180.0
-4 -2 10 59.20 7.08 7.67 0.0
-3 -2 10 19.12 4.93 3.86 0.0
-2 -2 10 161.42 9.51 10.63 0.0
-1 -2 10 601.90 19.08 25.10 180.0
0 -2 10 218.00 10.36 14.95 0.0
1 -2 10 12.15 1.94 2.54 180.0
2 -2 10 321.99 15.39 18.26 0.0
3 -2 10 60.92 5.19 7.62 180.0
4 -2 10 248.46 16.46 15.48 0.0
5 -2 10 14.46 4.72 4.16 180.0
6 -2 10 80.66 10.19 8.71 0.0
7 -2 10 37.55 7.99 5.76 180.0
-6 -1 10 21.28 5.67 4.16 0.0
-5 -1 10 125.83 9.18 10.74 180.0
-4 -1 10 157.60 11.15 13.26 0.0
-3 -1 10 33.55 5.07 5.42 180.0
-2 -1 10 30.84 3.19 6.08 0.0
-1 -1 10 489.03 14.92 19.03 180.0
0 -1 10 145.12 7.31 12.32 0.0
1 -1 10 157.97 7.81 13.67 180.0
2 -1 10 685.02 22.39 25.51 0.0
3 -1 10 800.33 34.57 29.08 180.0
4 -1 10 71.33 10.24 9.39 180.0
5 -1 10 64.62 9.42 7.06 180.0
6 -1 10 139.74 12.08 11.53 0.0
7 -1 10 50.74 15.05 7.18 180.0
-6 0 10 32.49 6.40 5.07 0.0
-5 0 10 15.69 4.70 4.13 180.0
-4 0 10 14.09 3.81 4.81 0.0
-3 0 10 514.61 20.40 22.83 180.0
-2 0 10 90.95 5.68 9.95 0.0
-1 0 10 306.29 9.81 17.24 180.0
0 0 10 199.96 8.25 11.88 0.0
1 0 10 293.81 11.66 17.84 180.0
2 0 10 137.22 7.31 11.01 0.0
3 0 10 97.48 5.56 9.88 180.0
4 0 10 841.26 41.06 28.39 0.0
5 0 10 11.88 2.79 3.85 180.0
6 0 10 22.56 6.26 4.72 0.0
7 0 10 11.96 5.91 4.40 180.0
-6 1 10 6.91 3.88 2.68 0.0
-5 1 10 14.15 4.52 4.16 180.0
-4 1 10 107.82 7.69 10.65 0.0
-3 1 10 0.00 2.65 0.38 0.0
-2 1 10 341.88 13.48 19.00 0.0
-1 1 10 255.73 13.92 15.56 180.0
0 1 10 437.49 13.39 21.86 0.0
1 1 10 269.55 10.74 13.77 180.0
2 1 10 72.15 5.47 8.59 180.0
3 1 10 745.84 25.95 28.33 180.0
4 1 10 15.99 5.46 3.73 0.0
5 1 10 107.61 6.24 9.39 180.0
6 1 10 26.65 6.31 5.33 0.0
7 1 10 58.20 8.99 7.18 180.0
8 1 10 24.47 7.04 3.66 0.0
-5 2 10 35.81 7.23 5.79 180.0
-4 2 10 18.74 4.27 3.19 0.0
-3 2 10 53.46 6.53 8.28 180.0
-2 2 10 97.95 9.92 9.09 0.0
-1 2 10 101.26 7.44 10.97 180.0
0 2 10 44.92 6.96 7.81 0.0
1 2 10 16.13 2.37 4.23 180.0
2 2 10 1248.41 38.21 30.07 0.0
3 2 10 45.08 5.81 6.30 0.0
4 2 10 0.01 1.50 0.10 180.0
5 2 10 243.89 12.82 15.77 180.0
6 2 10 16.43 5.53 4.72 0.0
7 2 10 4.90 6.56 0.77 180.0
8 2 10 3.99 3.92 1.61 0.0
-5 3 10 5.44 4.38 1.60 180.0
-4 3 10 20.97 7.74 4.12 0.0
-3 3 10 24.25 4.79 4.72 180.0
-2 3 10 88.65 6.51 9.41 0.0
-1 3 10 45.05 5.93 6.82 180.0
0 3 10 2.83 1.98 1.06 0.0
1 3 10 186.22 9.21 14.55 180.0
2 3 10 281.66 10.06 16.33 0.0
3 3 10 1.14 3.06 0.40 0.0
4 3 10 3.35 2.30 2.29 0.0
5 3 10 24.75 4.06 5.63 180.0
6 3 10 141.89 15.99 12.11 0.0
7 3 10 0.00 8.42 0.76 0.0
8 3 10 0.00 4.99 0.86 0.0
-4 4 10 1.58 5.02 1.56 0.0
-3 4 10 30.33 5.98 3.11 180.0
-2 4 10 23.64 4.95 6.23 0.0
-1 4 10 2.39 2.08 1.65 180.0
0 4 10 21.70 6.20 4.79 0.0
1 4 10 77.59 5.40 8.49 180.0
2 4 10 350.25 14.04 20.28 0.0
3 4 10 26.81 3.14 4.75 180.0
4 4 10 8.34 2.72 1.01 180.0
5 4 10 53.41 6.04 7.38 180.0
6 4 10 65.27 7.61 8.02 0.0
7 4 10 2.02 2.81 3.28 180.0
8 4 10 14.77 5.26 3.95 0.0
-3 5 10 4.07 5.26 2.55 180.0
-2 5 10 63.85 6.18 6.00 0.0
-1 5 10 102.18 10.36 10.09 180.0
0 5 10 22.76 3.82 3.52 180.0
1 5 10 42.76 5.90 5.42 180.0
2 5 10 71.91 6.34 8.43 0.0
3 5 10 243.86 8.38 16.78 180.0
4 5 10 135.29 8.60 12.35 0.0
5 5 10 11.14 3.17 2.82 180.0
6 5 10 39.44 6.28 7.60 0.0
7 5 10 5.24 3.61 2.12 180.0
8 5 10 27.62 6.81 2.84 0.0
-3 6 10 0.12 3.56 0.48 0.0
-2 6 10 45.14 7.85 6.09 0.0
-1 6 10 26.92 5.68 4.03 180.0
0 6 10 35.89 5.76 5.36 0.0
1 6 10 50.28 6.49 7.37 180.0
2 6 10 74.22 6.62 8.87 0.0
3 6 10 9.00 2.07 2.63 180.0
4 6 10 24.63 5.63 4.80 0.0
5 6 10 262.73 20.62 16.85 180.0
6 6 10 103.44 11.05 8.81 0.0
7 6 10 41.32 5.52 5.81 180.0
8 6 10 6.87 4.93 2.70 0.0
-2 7 10 0.00 3.12 0.49 180.0
-1 7 10 23.40 4.85 4.61 180.0
0 7 10 39.71 6.89 5.68 0.0
1 7 10 28.73 5.80 5.22 180.0
2 7 10 7.69 3.42 4.27 0.0
3 7 10 98.12 6.98 9.03 180.0
4 7 10 17.85 4.50 4.87 0.0
5 7 10 27.97 5.31 5.91 180.0
6 7 10 41.94 6.76 6.04 0.0
7 7 10 76.29 10.86 8.52 180.0
8 7 10 36.02 5.76 5.49 0.0
-1 8 10 8.17 4.74 2.95 180.0
0 8 10 9.09 4.26 2.74 0.0
1 8 10 0.02 4.58 0.03 0.0
2 8 10 47.05 6.73 7.19 0.0
3 8 10 46.42 6.88 6.62 180.0
4 8 10 11.28 3.59 3.92 0.0
5 8 10 4.36 3.84 3.81 180.0
6 8 10 61.91 9.10 7.05 0.0
7 8 10 7.73 3.42 2.82 180.0
1 9 10 23.88 5.74 4.95 180.0
2 9 10 0.00 2.76 1.74 0.0
3 9 10 8.52 4.10 1.89 180.0
4 9 10 36.77 6.53 5.92 0.0
5 9 10 17.96 4.63 3.55 180.0
6 9 10 3.30 3.01 1.35 0.0
-3 -8 11 76.00 15.28 8.33 180.0
-2 -8 11 2.86 4.67 2.04 0.0
-1 -8 11 20.81 6.28 3.69 180.0
0 -8 11 22.56 6.97 3.76 0.0
-5 -7 11 18.80 5.43 2.96 180.0
-4 -7 11 4.09 3.89 1.18 0.0
-3 -7 11 0.00 4.21 1.42 180.0
-2 -7 11 28.07 6.62 4.72 0.0
-1 -7 11 68.02 9.50 7.51 180.0
0 -7 11 47.20 7.80 6.09 0.0
1 -7 11 9.25 3.10 2.54 180.0
2 -7 11 9.59 6.26 3.53 0.0
-5 -6 11 17.91 9.16 2.64 180.0
-4 -6 11 41.74 9.50 6.31 0.0
-3 -6 11 0.99 2.75 1.27 0.0
-2 -6 11 34.53 6.44 5.86 0.0
-1 -6 11 19.15 5.11 3.93 180.0
0 -6 11 21.02 6.29 3.88 0.0
1 -6 11 68.31 6.27 8.53 180.0
2 -6 11 15.40 3.91 4.40 0.0
3 -6 11 19.72 5.50 5.01 180.0
-6 -5 11 9.77 4.32 0.64 180.0
-5 -5 11 22.90 5.42 4.29 180.0
-4 -5 11 14.07 3.31 3.82 0.0
-3 -5 11 41.14 7.87 6.39 180.0
-2 -5 11 0.00 4.18 0.98 0.0
-1 -5 11 37.78 6.58 7.23 180.0
0 -5 11 31.95 3.08 6.26 0.0
1 -5 11 4.04 1.40 1.14 180.0
2 -5 11 181.22 22.95 14.40 0.0
3 -5 11 31.47 8.15 5.51 180.0
4 -5 11 3.66 5.75 1.85 0.0
-6 -4 11 7.39 4.18 2.99 0.0
-5 -4 11 48.15 6.58 5.99 180.0
-4 -4 11 52.65 7.08 6.48 0.0
-3 -4 11 0.00 1.47 0.09 0.0
-2 -4 11 22.67 3.23 4.53 0.0
-1 -4 11 114.34 10.75 12.46 180.0
0 -4 11 28.29 4.41 4.74 0.0
1 -4 11 49.94 5.63 6.68 180.0
2 -4 11 75.62 7.95 8.14 0.0
3 -4 11 110.80 8.30 10.91 180.0
4 -4 11 74.77 7.97 8.64 0.0
5 -4 11 0.00 5.39 0.04 0.0
-6 -3 11 32.90 6.43 5.66 0.0
-5 -3 11 78.30 8.56 9.69 180.0
-4 -3 11 14.36 3.55 3.14 0.0
-3 -3 11 31.89 3.62 5.57 180.0
-2 -3 11 196.33 11.46 14.07 0.0
-1 -3 11 55.17 5.42 6.14 180.0
0 -3 11 52.06 4.77 8.21 0.0
1 -3 11 60.73 5.46 7.69 180.0
2 -3 11 62.01 7.29 7.51 0.0
3 -3 11 251.08 17.56 16.73 180.0
4 -3 11 24.69 4.61 4.92 0.0
5 -3 11 3.03 3.65 8.43 180.0
6 -3 11 15.73 6.55 3.32 0.0
-6 -2 11 25.11 5.34 5.17 0.0
-5 -2 11 47.77 7.16 6.48 180.0
-4 -2 11 61.54 7.73 8.49 0.0
-3 -2 11 93.71 8.22 8.78 180.0
-2 -2 11 14.29 4.45 3.59 180.0
-1 -2 11 766.21 32.39 27.80 180.0
0 -2 11 346.64 14.16 17.89 0.0
1 -2 11 97.49 5.84 9.78 180.0
2 -2 11 8.66 1.75 2.61 180.0
3 -2 11 1.93 1.59 1.31 180.0
4 -2 11 525.35 48.98 22.32 0.0
5 -2 11 36.28 8.06 5.52 180.0
6 -2 11 40.27 7.32 5.87 0.0
-6 -1 11 8.36 4.43 0.62 0.0
-5 -1 11 38.19 6.47 6.95 180.0
-4 -1 11 318.25 22.40 17.64 0.0
-3 -1 11 17.09 4.45 4.19 0.0
-2 -1 11 330.08 13.73 17.78 0.0
-1 -1 11 118.85 7.28 9.95 180.0
0 -1 11 398.02 15.66 19.73 0.0
1 -1 11 1.15 3.27 0.61 180.0
2 -1 11 106.84 6.56 10.91 0.0
3 -1 11 750.98 34.09 28.31 180.0
4 -1 11 90.63 8.17 9.37 180.0
5 -1 11 9.11 3.15 3.45 180.0
6 -1 11 71.59 9.61 7.69 0.0
7 -1 11 55.24 11.33 7.07 180.0
-6 0 11 0.00 3.10 1.87 0.0
-5 0 11 0.10 3.17 0.06 180.0
-4 0 11 25.02 4.96 4.56 0.0
-3 0 11 559.29 37.59 24.53 180.0
-2 0 11 16.22 6.65 4.71 0.0
-1 0 11 175.72 10.21 14.23 180.0
0 0 11 95.16 5.49 9.05 0.0
1 0 11 15.38 2.32 4.51 180.0
2 0 11 586.42 18.32 23.75 0.0
3 0 11 18.59 6.43 3.46 180.0
4 0 11 52.57 8.36 6.95 0.0
5 0 11 46.45 6.96 6.10 180.0
6 0 11 11.71 8.07 3.61 0.0
7 0 11 1.15 3.11 1.52 180.0
-5 1 11 6.32 5.58 2.80 180.0
-4 1 11 14.18 4.45 3.76 0.0
-3 1 11 8.28 4.84 2.21 180.0
-2 1 11 298.95 10.23 18.18 0.0
-1 1 11 106.59 6.90 10.55 180.0
0 1 11 232.13 11.63 16.16 0.0
1 1 11 116.19 6.20 9.33 180.0
2 1 11 103.10 5.58 10.64 0.0
3 1 11 55.89 4.87 6.98 180.0
4 1 11 159.69 10.36 12.99 0.0
5 1 11 4.84 10.22 0.35 180.0
6 1 11 58.46 11.30 7.31 0.0
7 1 11 1.09 7.76 1.85 180.0
8 1 11 0.00 4.26 0.63 0.0
-5 2 11 31.08 6.25 6.28 180.0
-4 2 11 0.76 3.62 1.98 0.0
-3 2 11 1.18 2.11 2.39 180.0
-2 2 11 94.28 6.58 8.90 0.0
-1 2 11 143.28 9.80 13.01 180.0
0 2 11 6.56 3.70 2.43 180.0
1 2 11 464.13 18.37 21.06 180.0
2 2 11 737.80 28.34 23.16 0.0
3 2 11 51.06 9.27 6.51 180.0
4 2 11 15.16 2.84 3.78 180.0
5 2 11 169.50 11.72 12.73 180.0
6 2 11 68.68 9.77 6.81 0.0
7 2 11 0.00 4.22 0.20 180.0
8 2 11 2.45 4.44 2.73 0.0
-4 3 11 12.06 3.88 2.60 0.0
-3 3 11 4.87 4.71 0.82 180.0
-2 3 11 16.93 4.24 4.45 0.0
-1 3 11 131.62 5.99 11.72 180.0
0 3 11 2.17 1.95 0.32 0.0
1 3 11 128.56 7.91 11.42 180.0
2 3 11 392.13 15.60 20.59 0.0
3 3 11 45.98 5.18 5.63 180.0
4 3 11 35.17 4.82 5.48 0.0
5 3 11 84.58 7.06 10.39 180.0
6 3 11 140.94 12.56 13.20 0.0
7 3 11 1.19 2.95 1.31 180.0
8 3 11 4.51 5.62 0.29 180.0
-4 4 11 3.39 3.41 2.53 0.0
-3 4 11 2.82 2.79 1.77 180.0
-2 4 11 6.61 5.34 2.99 0.0
-1 4 11 4.70 2.38 1.18 0.0
0 4 11 53.83 6.71 7.63 0.0
1 4 11 80.99 7.76 9.26 180.0
2 4 11 32.27 11.47 5.89 0.0
3 4 11 280.25 14.71 17.42 180.0
4 4 11 0.08 2.91 0.07 180.0
5 4 11 75.35 8.30 8.87 180.0
6 4 11 72.75 7.86 7.95 0.0
7 4 11 117.65 15.52 10.41 180.0
8 4 11 3.59 9.95 3.56 0.0
-3 5 11 5.47 4.04 0.97 180.0
-2 5 11 14.91 6.38 2.76 0.0
-1 5 11 48.17 6.87 7.24 180.0
0 5 11 13.08 3.77 3.64 0.0
1 5 11 38.92 5.40 5.84 0.0
2 5 11 8.25 2.09 2.62 0.0
3 5 11 233.26 12.32 15.61 180.0
4 5 11 177.75 10.60 13.88 0.0
5 5 11 15.43 3.82 3.26 180.0
6 5 11 35.17 5.23 6.01 0.0
7 5 11 45.54 6.55 7.82 180.0
8 5 11 3.87 5.20 2.29 0.0
-2 6 11 23.20 6.05 4.77 0.0
-1 6 11 72.97 9.53 7.67 180.0
0 6 11 7.06 3.92 3.27 0.0
1 6 11 1.74 3.59 1.98 0.0
2 6 11 35.90 8.11 4.95 0.0
3 6 11 4.28 1.83 2.12 180.0
4 6 11 86.87 10.54 9.67 0.0
5 6 11 75.82 7.09 8.70 180.0
6 6 11 61.18 7.12 7.23 0.0
7 6 11 23.82 6.88 4.94 180.0
8 6 11 14.88 7.11 2.97 0.0
-1 7 11 23.34 5.13 4.06 180.0
0 7 11 29.75 6.23 3.86 0.0
1 7 11 32.84 6.00 6.40 180.0
2 7 11 44.49 6.64 6.78 0.0
3 7 11 26.51 6.15 5.57 180.0
4 7 11 0.02 2.69 0.06 180.0
5 7 11 5.16 2.86 3.10 180.0
6 7 11 60.15 7.14 7.31 0.0
7 7 11 29.08 5.48 4.57 180.0
0 8 11 3.87 3.35 2.17 0.0
1 8 11 49.51 7.99 5.78 180.0
2 8 11 107.29 10.74 10.64 0.0
3 8 11 12.88 5.25 4.11 180.0
4 8 11 0.94 3.96 0.20 0.0
5 8 11 43.29 7.48 5.42 180.0
6 8 11 29.71 5.51 5.00 0.0
7 8 11 0.55 3.29 0.68 180.0
2 9 11 19.41 5.00 4.60 0.0
3 9 11 3.82 4.67 2.20 180.0
4 9 11 16.97 4.55 4.04 0.0
5 9 11 26.19 9.54 4.06 180.0
-2 -8 12 14.24 6.21 3.91 0.0
-1 -8 12 26.54 18.27 3.20 180.0
-4 -7 12 11.87 5.15 1.48 180.0
-3 -7 12 10.14 10.50 4.94 180.0
-2 -7 12 22.17 6.89 3.33 0.0
-1 -7 12 23.02 6.19 4.47 180.0
0 -7 12 48.55 10.55 5.54 0.0
1 -7 12 12.51 5.34 2.62 180.0
2 -7 12 52.77 12.86 7.06 0.0
-5 -6 12 29.62 14.56 6.05 180.0
-4 -6 12 38.64 9.69 6.79 0.0
-3 -6 12 12.06 4.52 3.37 0.0
-2 -6 12 2.64 5.61 2.34 0.0
-1 -6 12 18.14 5.44 4.09 180.0
0 -6 12 13.35 4.37 3.22 0.0
1 -6 12 117.09 14.25 10.71 180.0
2 -6 12 1.23 2.12 1.63 0.0
3 -6 12 6.13 5.95 3.88 180.0
-5 -5 12 55.21 10.21 6.37 180.0
-4 -5 12 13.79 4.63 3.55 0.0
-3 -5 12 23.74 6.21 5.55 180.0
-2 -5 12 0.18 3.33 0.97 0.0
-1 -5 12 15.87 4.44 2.98 180.0
0 -5 12 63.57 8.78 6.57 0.0
1 -5 12 0.00 2.48 0.34 180.0
2 -5 12 33.54 7.21 5.31 0.0
3 -5 12 28.21 5.69 5.62 180.0
4 -5 12 16.27 10.77 3.79 0.0
-5 -4 12 6.42 3.24 1.79 180.0
-4 -4 12 126.53 13.56 10.33 0.0
-3 -4 12 24.34 5.28 3.67 180.0
-2 -4 12 17.01 4.58 4.94 180.0
-1 -4 12 171.06 17.65 13.56 180.0
0 -4 12 90.06 9.16 9.93 0.0
1 -4 12 4.81 2.66 1.53 0.0
2 -4 12 5.19 2.33 1.80 180.0
3 -4 12 86.57 9.45 9.08 180.0
4 -4 12 53.46 8.73 7.36 0.0
5 -4 12 1.84 4.85 0.88 0.0
-6 -3 12 3.15 3.76 1.39 0.0
-5 -3 12 14.69 4.96 4.42 180.0
-4 -3 12 22.97 4.61 5.63 0.0
-3 -3 12 14.11 3.26 2.87 180.0
-2 -3 12 363.33 24.68 18.12 0.0
-1 -3 12 29.68 5.74 5.87 180.0
0 -3 12 98.15 7.56 9.21 0.0
1 -3 12 13.33 2.15 3.77 0.0
2 -3 12 5.30 1.81 2.42 0.0
3 -3 12 274.91 22.21 17.08 180.0
4 -3 12 8.46 2.86 3.50 0.0
5 -3 12 0.67 2.74 2.09 180.0
6 -3 12 9.51 9.99 2.40 0.0
-6 -2 12 0.00 3.16 0.74 0.0
-5 -2 12 0.00 2.18 1.11 180.0
-4 -2 12 20.81 10.12 6.15 0.0
-3 -2 12 166.65 13.45 13.73 180.0
-2 -2 12 11.03 3.87 3.90 0.0
-1 -2 12 362.16 12.57 18.24 180.0
0 -2 12 290.01 12.50 17.58 0.0
1 -2 12 71.48 6.61 8.63 180.0
2 -2 12 60.92 7.20 8.30 0.0
3 -2 12 2.07 1.48 0.90 0.0
4 -2 12 127.38 13.07 11.00 0.0
5 -2 12 39.25 7.57 6.57 180.0
6 -2 12 13.95 4.50 3.50 0.0
-5 -1 12 43.23 6.94 7.04 180.0
-4 -1 12 103.88 11.01 10.75 0.0
-3 -1 12 8.85 3.23 2.60 180.0
-2 -1 12 87.22 6.55 11.03 0.0
-1 -1 12 455.72 18.77 18.16 180.0
0 -1 12 227.50 10.18 14.25 0.0
1 -1 12 223.53 9.83 15.25 180.0
2 -1 12 610.84 24.93 23.87 0.0
3 -1 12 69.55 8.06 8.00 180.0
4 -1 12 1.66 5.09 2.42 0.0
5 -1 12 2.87 2.73 2.50 180.0
6 -1 12 53.63 6.97 7.35 0.0
7 -1 12 25.80 6.01 3.86 180.0
-5 0 12 5.48 4.44 2.34 180.0
-4 0 12 28.53 8.45 6.47 0.0
-3 0 12 120.26 12.31 12.88 180.0
-2 0 12 174.71 10.04 13.50 0.0
-1 0 12 79.72 6.76 9.61 180.0
0 0 12 0.00 2.08 1.40 0.0
1 0 12 680.90 26.89 25.58 180.0
2 0 12 562.06 22.68 24.85 0.0
3 0 12 349.21 15.44 18.81 180.0
4 0 12 7.79 2.71 2.03 180.0
5 0 12 68.14 10.76 8.14 180.0
6 0 12 42.31 8.08 5.95 0.0
7 0 12 2.53 6.94 0.40 0.0
-5 1 12 17.43 6.08 4.59 180.0
-4 1 12 1.96 3.17 0.22 0.0
-3 1 12 21.30 4.80 6.37 180.0
-2 1 12 22.38 3.39 4.76 0.0
-1 1 12 103.71 6.34 10.18 180.0
0 1 12 104.65 9.68 11.62 0.0
1 1 12 288.71 12.02 14.84 180.0
2 1 12 141.59 8.65 12.11 0.0
3 1 12 35.53 6.57 5.09 180.0
4 1 12 201.77 9.27 13.75 0.0
5 1 12 67.26 8.65 8.81 180.0
6 1 12 37.74 9.60 7.32 0.0
7 1 12 15.43 5.39 3.80 180.0
-5 2 12 29.88 6.55 5.06 180.0
-4 2 12 7.78 4.69 4.21 0.0
-3 2 12 17.45 4.36 4.55 0.0
-2 2 12 30.09 5.60 4.96 0.0
-1 2 12 3.25 2.69 0.86 180.0
0 2 12 98.54 8.38 10.68 0.0
1 2 12 27.19 4.35 5.89 180.0
2 2 12 46.09 5.54 5.58 180.0
3 2 12 351.36 14.88 18.86 180.0
4 2 12 26.30 4.65 6.40 0.0
5 2 12 23.48 7.19 6.59 180.0
6 2 12 24.46 5.98 4.38 0.0
7 2 12 45.97 8.45 6.54 180.0
8 2 12 8.18 9.03 0.86 0.0
-4 3 12 8.86 3.56 2.03 0.0
-3 3 12 2.06 3.82 2.50 0.0
-2 3 12 0.81 2.95 1.06 180.0
-1 3 12 129.54 9.46 11.82 180.0
0 3 12 6.05 2.38 1.44 0.0
1 3 12 206.83 9.06 15.19 0.0
2 3 12 60.28 6.39 7.75 0.0
3 3 12 67.16 5.77 6.88 180.0
4 3 12 31.23 5.77 4.94 0.0
5 3 12 64.61 7.77 7.36 180.0
6 3 12 95.71 12.53 9.72 0.0
7 3 12 35.86 7.17 6.08 180.0
8 3 12 1.95 8.78 0.19 0.0
-3 4 12 22.43 9.81 1.84 180.0
-2 4 12 0.00 3.03 0.38 0.0
-1 4 12 30.51 10.21 6.73 180.0
0 4 12 6.47 1.67 1.87 0.0
1 4 12 88.99 12.49 8.58 0.0
2 4 12 49.16 6.40 7.83 0.0
3 4 12 36.70 11.22 7.59 180.0
4 4 12 87.47 6.70 6.81 0.0
5 4 12 15.38 4.52 4.08 0.0
6 4 12 63.22 7.84 9.42 0.0
7 4 12 93.71 12.04 8.79 180.0
8 4 12 45.31 13.82 6.04 0.0
-3 5 12 20.17 5.46 4.14 180.0
-2 5 12 66.07 9.25 7.21 0.0
-1 5 12 23.03 5.63 5.06 180.0
0 5 12 0.00 3.05 0.89 0.0
1 5 12 1.80 2.52 1.86 180.0
2 5 12 28.52 6.89 6.09 0.0
3 5 12 351.69 23.81 19.89 180.0
4 5 12 4.91 4.89 1.67 180.0
5 5 12 3.37 2.35 0.75 180.0
6 5 12 76.79 7.65 8.38 0.0
7 5 12 16.59 8.64 5.20 180.0
8 5 12 83.23 14.03 8.69 0.0
-2 6 12 53.26 8.94 6.88 0.0
-1 6 12 73.14 11.27 7.83 180.0
0 6 12 31.58 5.43 5.40 0.0
1 6 12 146.52 14.88 12.22 180.0
2 6 12 115.85 8.48 11.94 0.0
3 6 12 19.84 4.27 4.23 0.0
4 6 12 106.92 8.24 10.70 0.0
5 6 12 124.62 13.23 12.50 180.0
6 6 12 54.91 7.53 5.77 0.0
7 6 12 6.15 3.01 2.73 180.0
-1 7 12 12.19 4.69 3.98 180.0
0 7 12 78.04 11.14 8.57 0.0
1 7 12 213.14 22.61 14.92 180.0
2 7 12 77.11 9.10 8.52 0.0
3 7 12 56.29 4.94 6.13 180.0
4 7 12 4.77 4.42 1.49 0.0
5 7 12 83.19 8.52 9.56 180.0
6 7 12 10.93 4.11 4.22 0.0
7 7 12 15.23 7.48 3.93 180.0
1 8 12 34.42 6.24 6.06 180.0
2 8 12 76.54 11.31 8.73 0.0
3 8 12 16.67 4.50 5.29 180.0
4 8 12 44.12 7.28 4.66 0.0
5 8 12 22.25 5.15 5.44 180.0
6 8 12 9.22 3.40 3.82 0.0
3 9 12 24.72 4.34 5.24 180.0
4 9 12 12.12 4.20 3.51 0.0
-3 -7 13 27.50 7.07 4.26 180.0
-2 -7 13 11.47 10.32 1.49 180.0
-1 -7 13 20.70 9.21 3.87 180.0
0 -7 13 22.66 6.26 3.54 0.0
1 -7 13 1.58 3.37 0.84 0.0
-4 -6 13 39.15 8.28 5.33 0.0
-3 -6 13 11.21 12.18 3.49 0.0
-2 -6 13 0.00 3.29 0.77 0.0
-1 -6 13 7.40 3.28 2.29 180.0
0 -6 13 19.07 10.65 5.02 0.0
1 -6 13 0.00 4.82 0.96 0.0
2 -6 13 0.00 2.72 1.64 180.0
-5 -5 13 4.55 4.20 1.80 180.0
-4 -5 13 28.34 7.28 4.54 0.0
-3 -5 13 14.27 6.30 3.77 180.0
-2 -5 13 17.84 6.08 4.06 0.0
-1 -5 13 37.73 7.46 6.52 180.0
0 -5 13 6.94 3.56 2.43 0.0
1 -5 13 0.16 1.82 0.24 180.0
2 -5 13 0.00 2.30 0.72 0.0
3 -5 13 9.48 3.08 4.41 180.0
4 -5 13 6.12 6.86 2.67 0.0
-5 -4 13 0.92 5.20 0.24 180.0
-4 -4 13 92.92 12.38 8.48 0.0
-3 -4 13 74.86 6.07 9.22 180.0
-2 -4 13 5.43 5.94 2.57 0.0
-1 -4 13 124.95 12.77 11.33 180.0
0 -4 13 152.01 12.68 13.46 0.0
1 -4 13 0.00 1.43 0.19 0.0
2 -4 13 91.63 9.97 9.71 0.0
3 -4 13 50.13 6.19 7.63 180.0
4 -4 13 5.07 2.40 3.32 0.0
5 -4 13 0.00 4.39 0.25 0.0
-5 -3 13 6.24 3.65 2.87 180.0
-4 -3 13 36.16 5.89 6.35 0.0
-3 -3 13 158.39 17.18 10.80 180.0
-2 -3 13 150.69 12.79 14.03 0.0
-1 -3 13 212.49 14.62 14.13 180.0
0 -3 13 53.03 6.33 7.22 0.0
1 -3 13 219.09 15.64 15.50 180.0
2 -3 13 204.17 16.40 14.67 0.0
3 -3 13 135.90 14.05 11.48 180.0
4 -3 13 38.38 7.14 6.00 0.0
5 -3 13 5.60 2.81 3.31 180.0
-5 -2 13 18.32 4.63 3.77 180.0
-4 -2 13 19.20 4.51 4.23 0.0
-3 -2 13 92.33 7.91 11.35 180.0
-2 -2 13 362.53 25.12 15.56 0.0
-1 -2 13 47.83 5.26 7.74 180.0
0 -2 13 247.32 13.21 15.70 0.0
1 -2 13 791.82 42.14 27.57 180.0
2 -2 13 80.61 6.68 9.59 0.0
3 -2 13 66.63 8.49 8.65 180.0
4 -2 13 91.13 11.29 9.80 0.0
5 -2 13 93.33 11.53 9.11 180.0
6 -2 13 19.71 5.73 4.42 0.0
-5 -1 13 61.48 9.42 7.63 180.0
-4 -1 13 39.66 6.18 7.28 0.0
-3 -1 13 23.37 4.84 4.89 180.0
-2 -1 13 8.73 3.50 1.96 180.0
-1 -1 13 126.53 7.58 9.59 180.0
0 -1 13 268.39 9.48 17.11 0.0
1 -1 13 462.39 15.68 21.60 180.0
2 -1 13 226.56 9.10 15.27 0.0
3 -1 13 1.31 1.00 0.76 0.0
4 -1 13 48.95 8.02 6.64 0.0
5 -1 13 106.48 9.48 9.75 180.0
6 -1 13 19.69 6.15 4.53 0.0
-5 0 13 9.68 3.99 2.99 180.0
-4 0 13 66.20 7.22 8.98 0.0
-3 0 13 0.00 3.47 2.51 0.0
-2 0 13 14.99 3.50 3.91 0.0
-1 0 13 8.23 1.79 2.36 180.0
0 0 13 110.61 5.44 8.71 0.0
1 0 13 12.10 2.28 2.67 0.0
2 0 13 1.02 1.82 0.74 180.0
3 0 13 505.11 27.19 22.31 180.0
4 0 13 18.90 6.95 4.92 0.0
5 0 13 0.00 6.56 0.74 180.0
6 0 13 31.70 7.27 4.97 0.0
7 0 13 0.00 4.79 0.46 180.0
-4 1 13 7.33 5.03 2.70 180.0
-3 1 13 2.27 2.95 1.96 180.0
-2 1 13 3.52 3.46 1.90 180.0
-1 1 13 81.85 6.62 9.38 180.0
0 1 13 8.81 2.89 2.52 0.0
1 1 13 747.56 30.16 23.43 0.0
2 1 13 18.46 3.19 4.24 0.0
3 1 13 61.39 7.28 8.48 180.0
4 1 13 24.73 4.48 4.62 0.0
5 1 13 16.80 19.18 1.58 180.0
6 1 13 27.67 6.98 5.20 0.0
7 1 13 59.34 11.23 6.00 180.0
-4 2 13 17.35 5.70 4.54 0.0
-3 2 13 9.60 3.65 2.79 0.0
-2 2 13 2.90 2.63 0.81 0.0
-1 2 13 83.83 8.02 8.80 180.0
0 2 13 9.26 4.52 1.77 180.0
1 2 13 105.96 5.86 10.36 0.0
2 2 13 7.26 2.75 2.86 180.0
3 2 13 52.42 7.15 8.11 180.0
4 2 13 163.64 9.55 11.65 0.0
5 2 13 56.07 9.97 8.08 0.0
6 2 13 69.05 10.50 7.01 0.0
7 2 13 40.83 9.79 6.76 180.0
-4 3 13 16.84 6.71 2.65 0.0
-3 3 13 2.55 4.53 2.05 180.0
-2 3 13 63.55 5.89 8.02 0.0
-1 3 13 64.58 8.37 8.32 180.0
0 3 13 3.62 2.26 0.61 180.0
1 3 13 5.22 2.82 2.22 180.0
2 3 13 69.29 8.20 8.17 0.0
3 3 13 263.13 15.48 13.53 180.0
4 3 13 48.05 6.37 7.39 180.0
5 3 13 107.65 9.23 10.02 180.0
6 3 13 97.95 9.05 9.20 0.0
7 3 13 40.73 10.23 5.50 180.0
-3 4 13 52.67 7.78 7.12 180.0
-2 4 13 19.17 5.15 3.60 0.0
-1 4 13 59.77 8.24 7.99 180.0
0 4 13 84.21 9.04 8.89 0.0
1 4 13 359.63 23.64 18.47 180.0
2 4 13 261.58 17.50 16.63 0.0
3 4 13 10.28 3.23 3.03 0.0
4 4 13 140.72 11.29 10.80 0.0
5 4 13 84.20 9.12 8.73 180.0
6 4 13 53.29 6.30 6.99 0.0
7 4 13 48.94 9.42 8.22 180.0
-2 5 13 71.52 10.73 7.49 0.0
-1 5 13 20.13 4.65 4.33 180.0
0 5 13 145.43 15.13 13.08 0.0
1 5 13 184.16 12.95 14.29 180.0
2 5 13 96.51 8.77 9.73 0.0
3 5 13 422.76 33.02 21.72 180.0
4 5 13 21.82 4.64 4.58 0.0
5 5 13 37.13 11.02 7.20 180.0
6 5 13 8.54 2.45 3.14 0.0
7 5 13 59.02 10.70 6.91 180.0
-1 6 13 52.31 8.01 6.65 180.0
0 6 13 98.87 11.05 10.16 0.0
1 6 13 86.35 6.46 9.99 180.0
2 6 13 83.92 9.12 8.62 0.0
3 6 13 10.43 6.36 3.60 180.0
4 6 13 158.36 11.24 13.33 0.0
5 6 13 53.82 7.00 8.30 180.0
6 6 13 86.22 12.45 7.81 0.0
7 6 13 9.81 6.29 1.92 180.0
0 7 13 19.66 5.05 4.59 0.0
1 7 13 18.44 5.15 4.44 180.0
2 7 13 30.02 5.17 5.22 0.0
3 7 13 19.22 5.35 3.86 180.0
4 7 13 19.21 4.66 4.21 0.0
5 7 13 35.90 6.55 5.10 180.0
6 7 13 25.11 5.70 5.37 0.0
7 7 13 4.04 2.81 1.59 180.0
1 8 13 4.26 6.32 1.62 0.0
2 8 13 16.96 4.80 3.08 0.0
3 8 13 19.76 5.04 5.52 180.0
4 8 13 7.96 7.44 0.43 0.0
5 8 13 6.64 3.79 1.98 180.0
6 8 13 7.10 5.22 3.15 0.0
-1 -7 14 31.70 6.45 5.07 180.0
-3 -6 14 12.98 6.41 3.26 180.0
-2 -6 14 42.08 9.01 5.13 0.0
-1 -6 14 41.50 8.44 5.60 180.0
0 -6 14 53.95 9.70 6.97 0.0
1 -6 14 1.51 3.67 0.64 180.0
2 -6 14 26.90 5.85 4.83 0.0
-4 -5 14 46.70 9.88 6.78 0.0
-3 -5 14 63.45 12.49 7.95 180.0
-2 -5 14 80.51 11.74 9.22 0.0
-1 -5 14 32.90 8.05 6.48 180.0
0 -5 14 22.80 5.94 4.02 0.0
1 -5 14 258.87 44.40 16.03 180.0
2 -5 14 73.62 12.33 8.94 0.0
3 -5 14 2.06 1.62 2.71 180.0
-4 -4 14 43.22 11.66 6.97 0.0
-3 -4 14 107.03 12.48 10.96 180.0
-2 -4 14 24.16 4.57 4.89 0.0
-1 -4 14 27.42 7.02 6.38 180.0
0 -4 14 232.93 26.08 15.57 0.0
1 -4 14 236.36 24.84 15.96 180.0
2 -4 14 83.90 9.15 9.20 0.0
3 -4 14 63.90 8.90 7.57 180.0
4 -4 14 13.76 10.19 5.03 0.0
-5 -3 14 6.80 4.45 2.45 180.0
-4 -3 14 56.54 8.39 7.45 0.0
-3 -3 14 80.63 11.50 8.07 180.0
-2 -3 14 11.16 4.15 3.03 0.0
-1 -3 14 24.96 4.93 4.88 180.0
0 -3 14 169.38 13.96 14.50 0.0
1 -3 14 113.75 8.13 10.88 180.0
2 -3 14 99.41 7.25 10.58 0.0
3 -3 14 48.15 5.36 6.94 180.0
4 -3 14 74.66 12.70 7.71 0.0
5 -3 14 21.34 6.63 4.27 180.0
-5 -2 14 8.45 5.01 3.77 180.0
-4 -2 14 2.95 3.61 2.62 0.0
-3 -2 14 0.00 4.91 0.79 0.0
-2 -2 14 44.83 7.54 5.73 0.0
-1 -2 14 46.89 6.36 6.52 180.0
0 -2 14 121.77 9.88 10.33 0.0
1 -2 14 4.64 1.70 2.11 180.0
2 -2 14 65.57 7.54 8.75 180.0
3 -2 14 133.23 9.93 12.22 180.0
4 -2 14 100.87 9.08 10.02 0.0
5 -2 14 23.13 7.10 4.17 180.0
6 -2 14 13.29 5.72 3.38 0.0
-5 -1 14 38.28 9.79 6.51 180.0
-4 -1 14 0.00 4.03 0.08 180.0
-3 -1 14 0.05 4.65 0.04 180.0
-2 -1 14 7.52 3.00 3.08 180.0
-1 -1 14 33.71 5.76 5.56 180.0
0 -1 14 27.62 4.20 4.47 0.0
1 -1 14 95.63 6.49 10.69 0.0
2 -1 14 72.33 9.06 8.77 0.0
3 -1 14 6.09 2.69 1.94 0.0
4 -1 14 5.05 2.66 2.78 0.0
5 -1 14 3.21 4.86 0.96 180.0
6 -1 14 16.29 6.66 3.01 0.0
-4 0 14 55.13 11.94 9.05 0.0
-3 0 14 2.28 3.79 2.54 0.0
-2 0 14 0.00 3.20 0.00 0.0
-1 0 14 91.25 8.04 10.28 180.0
0 0 14 90.10 5.67 8.64 180.0
1 0 14 38.30 4.63 6.45 0.0
2 0 14 5.64 2.62 1.11 0.0
3 0 14 173.01 29.97 12.06 180.0
4 0 14 16.31 13.41 1.03 0.0
5 0 14 8.43 4.31 4.08 0.0
6 0 14 35.50 8.06 5.30 0.0
-4 1 14 1.97 4.13 0.27 0.0
-3 1 14 38.46 6.84 6.60 180.0
-2 1 14 43.77 8.58 7.66 0.0
-1 1 14 45.16 6.50 6.24 180.0
0 1 14 8.21 3.28 2.01 0.0
1 1 14 10.37 2.64 2.54 0.0
2 1 14 38.59 4.74 6.45 0.0
3 1 14 154.90 13.55 12.14 180.0
4 1 14 3.03 7.41 1.01 180.0
5 1 14 49.16 12.87 5.12 180.0
6 1 14 39.46 12.16 5.60 0.0
7 1 14 20.95 12.32 4.62 180.0
-4 2 14 23.70 4.99 4.84 0.0
-3 2 14 49.72 7.28 7.25 180.0
-2 2 14 15.82 3.91 3.44 0.0
-1 2 14 40.69 6.29 6.13 180.0
0 2 14 163.44 11.30 13.54 0.0
1 2 14 302.54 16.23 17.36 180.0
2 2 14 16.83 3.36 3.87 0.0
3 2 14 29.35 5.34 5.87 180.0
4 2 14 202.78 18.24 14.60 0.0
5 2 14 19.64 5.94 4.41 180.0
6 2 14 2.45 4.06 2.20 0.0
7 2 14 131.40 30.14 11.20 180.0
-3 3 14 15.68 4.57 2.92 180.0
-2 3 14 76.77 8.39 8.50 0.0
-1 3 14 52.38 7.54 6.61 180.0
0 3 14 244.41 19.86 16.06 0.0
1 3 14 200.98 14.06 15.11 180.0
2 3 14 91.28 7.36 10.04 0.0
3 3 14 217.28 16.00 13.17 180.0
4 3 14 57.28 7.44 8.82 0.0
5 3 14 81.17 10.51 10.49 180.0
6 3 14 50.06 7.71 7.08 0.0
7 3 14 62.31 11.63 6.38 180.0
-3 4 14 41.95 6.01 5.31 180.0
-2 4 14 0.14 3.19 0.04 0.0
-1 4 14 57.84 7.15 7.17 180.0
0 4 14 168.06 17.22 13.62 0.0
1 4 14 197.12 14.01 14.33 180.0
2 4 14 160.79 13.08 13.37 0.0
3 4 14 9.73 5.70 3.00 180.0
4 4 14 67.47 8.21 8.28 0.0
5 4 14 96.48 11.38 10.05 180.0
6 4 14 85.35 11.63 9.40 0.0
7 4 14 14.16 11.04 4.44 180.0
-2 5 14 7.61 5.80 2.89 0.0
-1 5 14 13.23 4.17 4.38 180.0
0 5 14 29.28 6.58 6.07 0.0
1 5 14 0.12 4.98 1.73 180.0
2 5 14 55.90 7.10 8.22 0.0
3 5 14 139.69 14.48 11.57 180.0
4 5 14 88.81 10.18 9.53 0.0
5 5 14 3.36 3.59 1.17 180.0
6 5 14 12.97 4.32 4.65 0.0
7 5 14 9.75 4.98 0.68 180.0
-1 6 14 36.79 7.29 5.35 180.0
0 6 14 0.00 4.52 0.22 180.0
1 6 14 4.61 5.76 1.92 0.0
2 6 14 5.23 5.01 0.60 180.0
3 6 14 120.01 12.84 12.30 180.0
4 6 14 9.81 3.06 3.20 0.0
5 6 14 8.91 4.16 2.44 180.0
6 6 14 25.59 7.68 4.84 0.0
7 6 14 0.36 5.33 0.73 0.0
0 7 14 0.02 3.48 0.02 0.0
1 7 14 6.18 5.87 1.81 0.0
2 7 14 36.88 6.84 5.95 0.0
3 7 14 0.14 2.61 0.07 0.0
4 7 14 3.16 6.66 0.29 180.0
5 7 14 0.00 3.01 1.94 180.0
6 7 14 9.25 4.22 4.11 0.0
2 8 14 1.55 3.20 1.89 0.0
3 8 14 6.69 3.80 2.64 180.0
4 8 14 0.06 4.01 0.04 180.0
5 8 14 9.38 5.92 2.11 180.0
-2 -6 15 13.14 15.57 2.20 0.0
-1 -6 15 25.20 7.42 4.61 180.0
0 -6 15 108.99 26.73 10.59 0.0
1 -6 15 60.53 10.30 7.76 180.0
-3 -5 15 18.70 9.08 4.01 180.0
-2 -5 15 35.63 8.03 5.39 0.0
-1 -5 15 0.00 4.35 1.59 180.0
0 -5 15 61.97 11.99 7.73 0.0
1 -5 15 76.98 15.11 10.54 180.0
2 -5 15 27.75 10.29 5.39 0.0
-4 -4 15 18.32 7.28 4.28 0.0
-3 -4 15 3.84 3.35 2.49 180.0
-2 -4 15 5.99 2.93 0.80 0.0
-1 -4 15 28.17 9.56 5.82 180.0
0 -4 15 45.99 6.37 7.27 0.0
1 -4 15 21.31 4.79 4.80 180.0
2 -4 15 6.84 2.57 0.94 0.0
3 -4 15 28.45 7.55 5.40 180.0
4 -4 15 0.00 3.10 3.15 0.0
-4 -3 15 4.29 4.42 2.39 0.0
-3 -3 15 39.18 6.85 5.06 180.0
-2 -3 15 2.85 2.62 0.49 0.0
-1 -3 15 14.62 3.80 4.68 180.0
0 -3 15 13.45 3.30 3.47 0.0
1 -3 15 36.27 6.84 6.64 0.0
2 -3 15 64.54 5.53 8.14 0.0
3 -3 15 27.09 5.91 5.45 180.0
4 -3 15 26.74 7.08 4.66 0.0
-4 -2 15 15.77 4.98 3.57 0.0
-3 -2 15 0.51 2.98 0.11 0.0
-2 -2 15 50.42 6.33 6.24 0.0
-1 -2 15 81.31 8.88 8.64 180.0
0 -2 15 10.39 4.79 1.26 180.0
1 -2 15 0.87 1.79 0.54 0.0
2 -2 15 17.96 4.30 4.79 180.0
3 -2 15 86.91 6.69 9.89 180.0
4 -2 15 19.47 9.10 2.78 0.0
5 -2 15 13.75 4.84 2.74 180.0
-4 -1 15 0.10 3.67 0.38 0.0
-3 -1 15 21.17 5.08 5.16 180.0
-2 -1 15 12.09 3.38 3.64 0.0
-1 -1 15 31.77 5.07 4.14 180.0
0 -1 15 26.04 5.04 5.61 0.0
1 -1 15 44.02 6.23 6.74 180.0
2 -1 15 17.84 4.35 3.00 0.0
3 -1 15 0.00 2.12 0.62 180.0
4 -1 15 37.80 8.37 5.52 0.0
5 -1 15 2.51 6.31 1.96 180.0
6 -1 15 15.87 5.12 3.59 0.0
-4 0 15 78.58 13.13 9.21 0.0
-3 0 15 9.63 4.46 4.13 180.0
-2 0 15 5.72 2.67 2.60 0.0
-1 0 15 7.88 2.60 2.67 180.0
0 0 15 138.19 12.32 9.91 0.0
1 0 15 79.83 7.91 8.61 180.0
2 0 15 83.11 10.05 8.83 0.0
3 0 15 100.29 10.21 9.24 180.0
4 0 15 13.61 4.21 3.21 0.0
5 0 15 21.28 6.96 3.39 180.0
6 0 15 0.00 4.53 0.86 0.0
-4 1 15 17.41 4.98 4.12 0.0
-3 1 15 18.91 4.46 5.59 180.0
-2 1 15 33.46 6.03 4.24 0.0
-1 1 15 40.90 6.41 6.98 180.0
0 1 15 109.52 9.24 10.78 0.0
1 1 15 129.05 9.33 10.13 180.0
2 1 15 52.44 6.78 6.81 0.0
3 1 15 63.25 8.50 8.07 180.0
4 1 15 79.73 9.07 9.21 0.0
5 1 15 34.22 7.28 6.59 180.0
6 1 15 83.88 15.03 8.09 0.0
-3 2 15 37.78 6.36 6.51 180.0
-2 2 15 0.02 4.42 0.06 180.0
-1 2 15 10.29 4.67 3.03 180.0
0 2 15 324.92 22.29 18.48 0.0
1 2 15 48.25 7.67 7.43 180.0
2 2 15 15.40 7.89 5.03 0.0
3 2 15 47.92 6.32 6.97 180.0
4 2 15 134.09 11.97 12.84 0.0
5 2 15 76.78 10.98 6.36 180.0
6 2 15 25.69 6.94 3.10 0.0
7 2 15 32.94 6.54 5.39 180.0
-3 3 15 2.51 5.52 0.88 180.0
-2 3 15 22.11 4.77 3.93 0.0
-1 3 15 46.58 6.60 7.81 180.0
0 3 15 28.75 5.43 5.08 0.0
1 3 15 47.49 7.14 7.05 180.0
2 3 15 10.95 3.57 3.29 0.0
3 3 15 86.24 8.24 7.90 180.0
4 3 15 199.96 20.49 14.04 0.0
5 3 15 15.42 4.11 4.23 180.0
6 3 15 37.85 9.62 6.09 0.0
7 3 15 0.00 5.73 1.45 180.0
-2 4 15 7.42 2.96 3.14 0.0
-1 4 15 40.53 6.64 6.08 180.0
0 4 15 1.48 5.54 2.14 0.0
1 4 15 28.47 5.03 4.05 180.0
2 4 15 37.75 6.03 6.50 0.0
3 4 15 113.59 11.54 10.97 180.0
4 4 15 5.81 2.63 2.12 180.0
5 4 15 31.97 5.95 5.98 180.0
6 4 15 46.83 9.53 6.77 0.0
7 4 15 15.37 6.43 2.58 180.0
-1 5 15 6.74 3.15 3.03 180.0
0 5 15 7.36 7.99 1.17 0.0
1 5 15 3.00 3.61 0.43 0.0
2 5 15 139.16 14.88 12.50 0.0
3 5 15 24.63 4.83 5.03 180.0
4 5 15 7.58 3.01 1.28 0.0
5 5 15 3.79 3.95 2.19 180.0
6 5 15 6.82 7.08 2.33 0.0
7 5 15 37.12 8.44 6.04 180.0
0 6 15 7.76 4.70 2.36 0.0
1 6 15 4.20 4.04 1.62 180.0
2 6 15 14.50 5.82 2.56 180.0
3 6 15 99.05 10.12 10.11 180.0
4 6 15 31.19 5.72 5.47 0.0
5 6 15 5.27 3.68 0.71 180.0
6 6 15 18.13 4.78 3.41 0.0
1 7 15 5.81 4.65 1.11 180.0
2 7 15 17.15 5.36 4.63 0.0
3 7 15 3.70 3.10 0.52 180.0
4 7 15 10.05 5.11 2.25 0.0
5 7 15 0.24 2.65 2.04 180.0
-2 -5 16 19.29 5.96 4.23 0.0
-1 -5 16 21.70 7.12 3.51 180.0
0 -5 16 8.72 6.75 2.95 0.0
1 -5 16 14.27 6.30 3.83 180.0
2 -5 16 10.64 4.86 2.20 0.0
-3 -4 16 14.00 10.73 1.82 180.0
-2 -4 16 20.44 9.75 5.08 0.0
-1 -4 16 18.03 6.53 4.68 180.0
0 -4 16 0.00 4.32 2.14 0.0
1 -4 16 20.39 5.57 3.90 180.0
2 -4 16 25.95 5.87 4.21 0.0
3 -4 16 12.44 5.61 3.41 180.0
-3 -3 16 51.11 8.10 6.31 180.0
-2 -3 16 0.00 3.36 0.81 0.0
-1 -3 16 26.78 5.12 4.83 180.0
0 -3 16 8.96 3.03 3.16 0.0
1 -3 16 9.35 2.66 3.29 180.0
2 -3 16 23.81 4.53 4.42 0.0
3 -3 16 40.62 7.87 5.91 180.0
4 -3 16 20.42 6.47 4.37 0.0
-3 -2 16 7.40 3.52 2.61 180.0
-2 -2 16 43.03 7.73 5.75 0.0
-1 -2 16 6.18 2.80 1.94 180.0
0 -2 16 73.87 5.50 8.73 0.0
1 -2 16 2.05 2.88 1.40 0.0
2 -2 16 8.81 4.79 3.78 0.0
3 -2 16 59.86 6.39 7.99 180.0
4 -2 16 15.94 5.04 3.32 0.0
5 -2 16 22.21 5.91 3.66 180.0
-3 -1 16 12.03 3.85 3.76 180.0
-2 -1 16 0.00 3.37 0.11 180.0
-1 -1 16 18.84 4.56 3.02 180.0
0 -1 16 57.57 7.57 7.50 0.0
1 -1 16 216.13 22.24 14.25 180.0
2 -1 16 11.14 3.09 3.34 180.0
3 -1 16 2.45 2.45 2.49 0.0
4 -1 16 94.11 12.40 9.23 0.0
5 -1 16 36.56 7.52 5.22 180.0
-3 0 16 29.59 6.54 4.57 180.0
-2 0 16 0.05 2.71 0.05 180.0
-1 0 16 0.96 3.45 0.32 0.0
0 0 16 177.99 18.63 11.81 0.0
1 0 16 7.14 4.27 1.96 180.0
2 0 16 61.60 8.35 7.33 0.0
3 0 16 21.52 5.19 4.11 180.0
4 0 16 60.37 9.19 8.53 0.0
5 0 16 19.39 5.65 3.02 180.0
6 0 16 0.78 4.46 0.32 180.0
-3 1 16 10.93 5.45 3.71 180.0
-2 1 16 21.54 5.19 3.47 0.0
-1 1 16 62.66 7.66 8.30 180.0
0 1 16 0.63 4.94 0.46 180.0
1 1 16 127.75 9.41 9.65 180.0
2 1 16 7.14 4.43 3.34 0.0
3 1 16 72.78 8.27 8.24 180.0
4 1 16 33.43 7.87 6.16 0.0
5 1 16 40.78 8.30 5.48 180.0
6 1 16 35.94 11.56 5.97 0.0
-3 2 16 21.53 5.70 4.16 180.0
-2 2 16 34.52 6.42 4.39 0.0
-1 2 16 21.47 6.47 3.69 180.0
0 2 16 78.80 6.36 9.75 0.0
1 2 16 17.41 5.59 4.69 180.0
2 2 16 42.33 6.88 5.75 0.0
3 2 16 107.32 11.24 11.18 180.0
4 2 16 17.41 5.97 4.40 0.0
5 2 16 50.06 8.30 4.78 180.0
6 2 16 21.83 6.54 4.24 0.0
-2 3 16 9.89 4.00 3.63 0.0
-1 3 16 23.57 6.54 5.73 180.0
0 3 16 48.24 7.52 6.81 0.0
1 3 16 29.38 5.67 5.60 180.0
2 3 16 45.22 7.08 7.10 0.0
3 3 16 68.27 6.56 6.70 180.0
4 3 16 67.07 8.70 8.09 0.0
5 3 16 40.22 6.96 6.28 180.0
6 3 16 2.98 5.13 1.72 0.0
-1 4 16 23.45 5.38 5.72 180.0
0 4 16 35.37 8.61 5.71 0.0
1 4 16 33.08 6.02 5.40 180.0
2 4 16 9.70 3.61 3.22 0.0
3 4 16 78.22 9.85 8.34 180.0
4 4 16 29.32 5.51 4.86 0.0
5 4 16 3.61 2.10 1.67 180.0
6 4 16 51.66 9.67 7.50 0.0
0 5 16 2.77 3.72 2.06 0.0
1 5 16 6.36 4.09 0.59 180.0
2 5 16 124.85 12.58 11.49 0.0
3 5 16 10.58 3.37 3.96 180.0
4 5 16 0.00 3.71 1.75 0.0
5 5 16 0.72 15.74 1.57 180.0
6 5 16 14.13 5.12 2.58 0.0
1 6 16 4.75 4.01 1.16 180.0
2 6 16 7.82 3.54 2.42 180.0
3 6 16 23.22 7.09 6.30 180.0
4 6 16 40.28 6.88 6.99 0.0
5 6 16 4.03 3.58 0.57 180.0
3 7 16 7.84 4.84 2.17 180.0
4 7 16 1.93 3.17 2.13 0.0
-2 -4 17 23.98 6.32 4.34 0.0
-1 -4 17 0.00 4.65 1.42 180.0
0 -4 17 0.00 3.41 2.19 0.0
1 -4 17 14.33 7.99 2.71 180.0
2 -4 17 32.07 6.58 4.37 0.0
-2 -3 17 5.07 6.93 0.97 180.0
-1 -3 17 0.04 2.65 0.68 180.0
0 -3 17 1.16 1.82 2.02 0.0
1 -3 17 35.47 6.35 5.74 180.0
2 -3 17 4.90 4.16 0.98 0.0
3 -3 17 1.66 4.52 1.12 180.0
-3 -2 17 30.01 5.23 5.36 180.0
-2 -2 17 7.91 3.58 2.44 0.0
-1 -2 17 13.20 5.22 2.33 180.0
0 -2 17 24.26 4.72 5.44 0.0
1 -2 17 13.87 3.71 3.55 0.0
2 -2 17 13.34 3.90 2.06 0.0
3 -2 17 18.89 6.76 5.40 180.0
4 -2 17 50.28 10.53 6.53 0.0
-3 -1 17 16.68 6.12 4.45 180.0
-2 -1 17 13.97 5.15 3.83 0.0
-1 -1 17 8.15 2.80 1.82 180.0
0 -1 17 28.86 8.72 4.50 0.0
1 -1 17 208.13 29.12 14.14 180.0
2 -1 17 11.26 3.78 2.93 180.0
3 -1 17 0.21 1.71 1.26 180.0
4 -1 17 20.73 6.05 3.83 0.0
5 -1 17 37.46 11.15 5.35 180.0
-2 0 17 12.20 4.53 2.48 0.0
-1 0 17 10.19 6.75 2.01 180.0
0 0 17 138.22 15.10 10.33 0.0
1 0 17 91.76 7.04 9.09 180.0
2 0 17 45.18 6.86 6.25 0.0
3 0 17 24.34 4.90 3.96 180.0
4 0 17 50.89 16.14 6.30 0.0
5 0 17 17.91 5.62 3.77 180.0
-2 1 17 27.25 5.55 5.16 0.0
-1 1 17 45.14 6.80 7.03 180.0
0 1 17 53.64 7.66 7.03 0.0
1 1 17 28.42 5.32 5.08 180.0
2 1 17 104.30 7.75 9.85 0.0
3 1 17 78.82 9.93 8.74 180.0
4 1 17 13.11 11.52 4.51 0.0
5 1 17 45.46 8.79 6.06 180.0
-2 2 17 9.23 6.43 3.00 0.0
-1 2 17 51.43 7.92 7.76 180.0
0 2 17 38.93 5.85 6.33 0.0
1 2 17 16.25 4.26 4.05 180.0
2 2 17 62.03 7.71 7.51 0.0
3 2 17 103.05 11.31 10.11 180.0
4 2 17 43.56 5.64 5.43 0.0
5 2 17 11.59 10.40 2.08 180.0
6 2 17 49.08 8.88 7.13 0.0
-1 3 17 18.21 5.83 2.79 180.0
0 3 17 17.88 5.46 4.57 0.0
1 3 17 7.32 7.32 1.67 180.0
2 3 17 45.49 7.26 6.72 0.0
3 3 17 36.43 6.04 4.98 180.0
4 3 17 90.07 12.39 9.20 0.0
5 3 17 13.29 4.63 3.70 180.0
6 3 17 7.50 7.19 2.01 0.0
-1 4 17 8.55 5.17 2.75 180.0
0 4 17 6.03 6.33 2.66 0.0
1 4 17 25.24 5.83 5.26 180.0
2 4 17 9.09 5.91 2.40 180.0
3 4 17 26.93 5.81 4.36 180.0
4 4 17 33.92 6.34 5.51 0.0
5 4 17 22.80 7.98 3.40 180.0
6 4 17 22.47 8.13 4.25 0.0
0 5 17 7.25 5.67 1.63 0.0
1 5 17 16.25 4.95 2.93 180.0
2 5 17 17.47 5.58 2.85 0.0
3 5 17 8.99 4.48 2.49 180.0
4 5 17 14.70 4.19 2.94 0.0
5 5 17 2.25 3.20 1.68 180.0
2 6 17 2.16 3.04 0.24 0.0
3 6 17 24.85 5.49 4.36 180.0
4 6 17 15.25 3.80 3.75 0.0
-1 -3 18 8.33 4.12 1.03 0.0
0 -3 18 18.82 5.80 4.02 0.0
1 -3 18 65.71 11.89 8.47 180.0
2 -3 18 4.09 2.22 1.98 0.0
-2 -2 18 17.52 5.81 1.84 0.0
-1 -2 18 29.34 6.89 5.22 180.0
0 -2 18 53.90 8.07 7.68 0.0
1 -2 18 1.27 3.40 2.03 180.0
2 -2 18 15.11 3.91 3.72 0.0
3 -2 18 16.96 5.80 3.87 180.0
-2 -1 18 21.51 4.86 4.61 0.0
-1 -1 18 33.01 5.78 4.69 180.0
0 -1 18 105.18 14.93 9.29 0.0
1 -1 18 33.29 6.66 5.70 180.0
2 -1 18 10.57 5.81 2.91 0.0
3 -1 18 26.79 6.91 5.04 180.0
4 -1 18 6.61 4.83 2.64 0.0
-2 0 18 5.62 4.17 1.44 0.0
-1 0 18 21.40 4.81 4.41 180.0
0 0 18 15.26 4.30 3.49 0.0
1 0 18 66.14 9.34 8.13 180.0
2 0 18 68.69 9.87 8.99 0.0
3 0 18 6.05 4.30 2.43 180.0
4 0 18 37.15 10.65 5.31 0.0
-1 1 18 11.86 4.00 2.64 180.0
0 1 18 3.08 5.68 1.51 0.0
1 1 18 15.96 4.73 3.09 180.0
2 1 18 51.01 7.46 6.89 0.0
3 1 18 37.88 7.01 5.66 180.0
4 1 18 89.24 16.01 8.52 0.0
5 1 18 27.27 8.23 5.25 180.0
-1 2 18 9.09 4.92 3.91 180.0
0 2 18 1.50 3.50 0.63 0.0
1 2 18 14.48 5.41 3.84 180.0
2 2 18 9.92 3.72 2.60 0.0
3 2 18 75.32 10.45 8.61 180.0
4 2 18 11.59 6.29 4.41 0.0
5 2 18 35.61 8.33 4.29 180.0
0 3 18 43.03 7.51 5.30 0.0
1 3 18 6.45 3.60 3.27 180.0
2 3 18 2.92 2.78 0.78 180.0
3 3 18 50.69 8.58 5.43 180.0
4 3 18 97.21 14.18 9.28 0.0
5 3 18 11.39 5.47 2.16 180.0
1 4 18 6.81 6.60 2.92 180.0
2 4 18 0.00 3.68 0.36 180.0
3 4 18 8.50 6.69 2.18 180.0
4 4 18 4.59 3.08 2.74 0.0
5 4 18 17.55 5.78 2.85 180.0
2 5 18 5.10 5.07 2.61 0.0
3 5 18 2.64 8.09 1.13 0.0
4 5 18 0.00 2.88 0.78 0.0
0 -2 19 0.00 2.69 0.54 0.0
1 -2 19 1.96 3.61 0.81 180.0
2 -2 19 50.93 7.42 7.88 0.0
0 -1 19 0.00 3.88 2.66 0.0
1 -1 19 20.39 5.43 3.44 180.0
2 -1 19 0.31 2.83 0.35 0.0
3 -1 19 44.33 8.24 6.51 180.0
0 0 19 7.38 3.73 1.10 0.0
1 0 19 52.25 8.09 7.11 180.0
2 0 19 32.71 5.67 5.43 0.0
3 0 19 42.08 7.70 5.98 180.0
0 1 19 17.03 5.05 5.19 0.0
1 1 19 48.47 8.30 5.76 180.0
2 1 19 5.03 3.11 2.75 0.0
3 1 19 36.16 6.60 5.97 180.0
4 1 19 85.86 14.62 8.01 0.0
0 2 19 38.52 6.13 6.25 0.0
1 2 19 10.13 5.31 2.50 180.0
2 2 19 40.05 6.53 4.97 0.0
3 2 19 17.94 4.74 3.90 180.0
4 2 19 0.85 3.91 1.37 0.0
1 3 19 29.95 5.30 4.88 180.0
2 3 19 0.00 3.28 0.10 180.0
3 3 19 0.06 4.67 0.10 0.0
4 3 19 3.65 6.29 2.97 0.0
3 4 19 12.70 3.96 2.02 0.0
 
